# Supplementary material for: Mechanistic Clues Provided by Concurrent Changes in the Expression of Genes Encoding the M1 Muscarinic Receptor, β-Catenin Signaling Proteins, and Downstream Targets in Adenocarcinomas of the Colon
Source: Front Physiol. 2022 Mar 16;13:857563. doi: 10.3389/fphys.2022.857563 (PMC8966224; doi:10.3389/fphys.2022.857563)
Supplement: Supplementary file 2 [file Table_2.XLSX]

## Sheet: supplementary2
Ensembl ID	Beta Coefficient (used as surrogate effect size)	P-value	Conditional R squared	Marginal R squared			Supplementary Table 2. Univariate regressions comparing CHRM1 expression against genes downstream of β-catenin signaling. Multiple univariate regressions comparing the expression of CHRM1 to the 72 genes identified downstream of β-catenin (accounting for participant ID) were performed, and the conditional and marginal R squared of these models were assessed.
ENSG00000125378	-0.136379	4.48e-06	0.906404	0.240835
ENSG00000175592	-0.108964	6.23e-06	0.905629	0.234552
ENSG00000110092	-0.142563	1.06e-05	0.904369	0.22433
ENSG00000196628	0.525455	1.53e-05	0.903489	0.217186
ENSG00000162104	0.221917	4.01e-05	0.901138	0.198115
ENSG00000125398	-0.103155	9.36e-05	0.899033	0.181042
ENSG00000105976	-0.119893	9.37e-05	0.899032	0.181038
ENSG00000089685	-0.147841	0.000104344	0.898762	0.178847
ENSG00000130816	-0.212833	0.000129811	0.898214	0.174404
ENSG00000058085	-0.174808	0.000135041	0.898115	0.173599
ENSG00000171617	-0.118436	0.00014565	0.897924	0.172055
ENSG00000183734	-0.068776	0.000150666	0.897839	0.171363
ENSG00000136997	-0.096941	0.000202864	0.897088	0.165268
ENSG00000174233	0.25762	0.00026839	0.896377	0.159505
ENSG00000011422	-0.171582	0.000330727	0.895845	0.155187
ENSG00000163347	-0.0559527	0.000484239	0.894869	0.147268
ENSG00000111859	0.174613	0.000589104	0.894365	0.143179
ENSG00000138795	-0.137764	0.00075318	0.893731	0.138037
ENSG00000104371	-0.0822518	0.00076647	0.893685	0.13767
ENSG00000126947	0.146661	0.000774469	0.893659	0.137453
ENSG00000156299	0.318955	0.000913907	0.89323	0.133977
ENSG00000112715	-0.150495	0.00104075	0.892893	0.131244
ENSG00000173175	0.117935	0.00153242	0.891887	0.12308
ENSG00000112081	-0.393839	0.00169479	0.891624	0.120949
ENSG00000075618	-0.131422	0.00182771	0.891427	0.119349
ENSG00000090776	-0.222156	0.00189745	0.891329	0.118556
ENSG00000137673	-0.0459892	0.00305319	0.890082	0.108451
ENSG00000168283	0.44193	0.00326339	0.889908	0.107033
ENSG00000122861	-0.0853275	0.00353407	0.889699	0.105336
ENSG00000095739	-0.105224	0.00431827	0.889172	0.101062
ENSG00000078295	0.617912	0.00605023	0.888284	0.0938615
ENSG00000112033	0.144332	0.00660929	0.888051	0.0919729
ENSG00000139292	-0.0619295	0.0073794	0.887761	0.0896172
ENSG00000124181	-0.150265	0.0126603	0.886339	0.0780814
ENSG00000135100	-0.263468	0.0127057	0.886329	0.078005
ENSG00000198910	0.0819376	0.0133723	0.886195	0.076913
ENSG00000129473	0.16549	0.0151348	0.885869	0.0742706
ENSG00000198668	0.179228	0.0160875	0.885708	0.0729685
ENSG00000118515	0.0582628	0.0183196	0.885367	0.0701994
ENSG00000105650	0.118849	0.0202747	0.885101	0.0680407
ENSG00000137693	-0.245304	0.0319917	0.883909	0.0583692
ENSG00000134250	0.264603	0.0338164	0.883764	0.0571985
ENSG00000182580	-0.0619457	0.0338742	0.88376	0.0571625
ENSG00000168646	-0.065135	0.0363449	0.883577	0.0556789
ENSG00000026508	-0.0846814	0.0416227	0.883225	0.0528289
ENSG00000070808	0.520108	0.0439283	0.883086	0.0516987
ENSG00000184502	-0.297744	0.0466323	0.882932	0.0504486
ENSG00000115738	0.107666	0.0680484	0.881964	0.0426025
ENSG00000138031	-0.0960452	0.0708528	0.881863	0.0417716
ENSG00000196154	-0.0861104	0.079774	0.881563	0.0393415
ENSG00000197956	-0.113151	0.0798941	0.881558	0.0393108
ENSG00000041982	-0.083955	0.0829125	0.881466	0.0385542
ENSG00000118513	-0.132246	0.0971906	0.881068	0.0353321
ENSG00000146648	0.110844	0.0981322	0.881044	0.0351377
ENSG00000113722	-0.161564	0.113967	0.880675	0.0321386
ENSG00000108055	-0.222143	0.115731	0.880637	0.0318327
ENSG00000147889	-0.0636929	0.117635	0.880597	0.0315079
ENSG00000007171	-0.0454568	0.121467	0.880518	0.0308717
ENSG00000107984	-0.126981	0.12251	0.880497	0.0307022
ENSG00000085563	0.0375483	0.152775	0.879964	0.0263751
ENSG00000091129	-0.0988657	0.243673	0.878884	0.0176136
ENSG00000078401	0.0500199	0.247149	0.878852	0.0173584
ENSG00000178691	-0.184989	0.273871	0.878627	0.015531
ENSG00000137845	0.160392	0.27748	0.878599	0.015301
ENSG00000133216	-0.0342341	0.426877	0.877726	0.00821932
ENSG00000114315	-0.0339692	0.702002	0.876947	0.00191201
ENSG00000184588	-0.0249249	0.7447	0.876883	0.00138527
ENSG00000101384	-0.025068	0.764542	0.876856	0.00117212
ENSG00000121281	0.030833	0.775878	0.876843	0.001059
ENSG00000229344	0.00885405	0.819218	0.876796	0.000682632
ENSG00000065989	-0.0133339	0.891527	0.876742	0.000243091
ENSG00000129467	0.00106047	0.994672	0.876712	5.83e-07
