# Supplementary material for: Mechanistic Clues Provided by Concurrent Changes in the Expression of Genes Encoding the M1 Muscarinic Receptor, β-Catenin Signaling Proteins, and Downstream Targets in Adenocarcinomas of the Colon
Source: Front Physiol. 2022 Mar 16;13:857563. doi: 10.3389/fphys.2022.857563 (PMC8966224; doi:10.3389/fphys.2022.857563)
Supplement: Supplementary file 3 [file Table_3.XLSX]

## Sheet: supplementary3
Ensembl ID	Beta Coefficient (used as surrogate effect size)	P-value	Conditional R squared	Marginal R squared			Supplementary Table 3. Univariate regressions comparing CHRM1 expression against expression levels of other genes. Multiple univariate regressions comparing the expression of CHRM1 to all other genes (accounting for participant ID) were performed, and the conditional and marginal R squared of these models were assessed.
ENSG00000000003	-0.220507	0.000906405	0.219536	0.139949
ENSG00000000005	-0.00335293	0.965532	2.46e-05	2.46e-05
ENSG00000000419	-0.238205	0.00127181	0.178499	0.131564
ENSG00000000457	0.615382	0.000158443	0.245913	0.181302
ENSG00000000460	-0.302734	0.000442809	0.197615	0.156998
ENSG00000000938	-0.0260973	0.820317	0.000678897	0.000678894
ENSG00000000971	0.211559	6.2e-05	0.226452	0.205365
ENSG00000001036	-0.283773	0.031787	0.0606262	0.0606261
ENSG00000001084	-0.268225	0.103278	0.034925	0.034925
ENSG00000001167	-0.199323	0.0715811	0.0427125	0.0427125
ENSG00000001460	0.240601	0.00280987	0.162994	0.112952
ENSG00000001461	0.364751	0.000110698	0.262969	0.186655
ENSG00000001497	-0.221455	8.03e-05	0.223276	0.198239
ENSG00000001561	0.298298	0.00286878	0.170485	0.112944
ENSG00000001617	-0.0739987	0.135685	0.0292957	0.0292956
ENSG00000001626	0.13793	0.0133452	0.0804616	0.0804616
ENSG00000001629	-0.151148	0.406674	0.00906065	0.00906064
ENSG00000001630	-0.23187	0.0011686	0.194837	0.134527
ENSG00000001631	-0.371162	0.0230872	0.0832067	0.0673735
ENSG00000002016	0.135637	0.296075	0.0143681	0.0143681
ENSG00000002079	-1.98538	2.57e-05	0.329472	0.215831
ENSG00000002330	0.238793	3.39e-05	0.242026	0.219533
ENSG00000002549	-0.0775018	0.345966	0.0116887	0.0116887
ENSG00000002586	0.337469	3.09e-05	0.31555	0.21546
ENSG00000002587	-0.273702	0.00503251	0.22409	0.0961739
ENSG00000002726	0.0833866	0.00844335	0.137139	0.0881033
ENSG00000002745	0.528096	0.140402	0.0286026	0.0286026
ENSG00000002746	-0.498668	0.219199	0.0236118	0.0198379
ENSG00000002822	-0.482874	3.65e-05	0.279901	0.215984
ENSG00000002834	0.0888125	0.44355	0.0077259	0.00772589
ENSG00000002919	0.392266	0.00282456	0.246696	0.109556
ENSG00000003056	-0.146966	0.172124	0.0648846	0.0241691
ENSG00000003096	0.122727	0.04673	0.0520263	0.0520263
ENSG00000003137	0.167129	0.0340889	0.0792815	0.0583371
ENSG00000003147	-0.159169	0.0067634	0.194649	0.0907615
ENSG00000003249	-0.0422785	0.277816	0.0265308	0.0154016
ENSG00000003393	-0.088304	0.588485	0.00385201	0.00385201
ENSG00000003400	0.141536	0.0191025	0.0909821	0.0713506
ENSG00000003402	0.50875	2.61e-05	0.377486	0.203657
ENSG00000003436	0.213314	0.0185925	0.0728191	0.0728191
ENSG00000003509	-0.206536	0.233403	0.0186874	0.0186874
ENSG00000003756	0.513257	0.00218718	0.123027	0.123027
ENSG00000003987	0.544481	0.0598313	0.0561573	0.0463467
ENSG00000003989	0.179864	0.0127205	0.0965677	0.0810713
ENSG00000004059	-0.344563	0.00182463	0.173595	0.123568
ENSG00000004139	0.279414	0.243402	0.0179081	0.0179081
ENSG00000004142	-0.24151	0.0592084	0.0468272	0.0468272
ENSG00000004399	0.177313	0.0439451	0.0533871	0.0533871
ENSG00000004455	0.0990953	0.491678	0.0062226	0.0062226
ENSG00000004468	0.182519	0.0267416	0.139307	0.0618957
ENSG00000004478	-0.245193	0.000154275	0.315766	0.173817
ENSG00000004487	-0.247934	0.000789498	0.216461	0.141111
ENSG00000004534	-0.0234813	0.864404	0.000383758	0.000383755
ENSG00000004660	-0.336991	0.000792114	0.213925	0.142966
ENSG00000004700	-0.151119	0.269806	0.0160256	0.0160256
ENSG00000004766	-0.318823	0.0176507	0.0740125	0.0740125
ENSG00000004776	0.0545591	0.008857	0.165435	0.0844822
ENSG00000004777	-0.195502	0.0180215	0.100477	0.0723758
ENSG00000004779	0.0750241	0.590031	0.00382015	0.00382015
ENSG00000004799	0.0592079	0.00342504	0.145656	0.108987
ENSG00000004838	-0.291715	0.0811322	0.0400262	0.0400262
ENSG00000004846	0.564223	0.0244158	0.0665957	0.0665956
ENSG00000004848	0.0738156	0.629775	0.0030578	0.00305779
ENSG00000004864	0.0148714	0.904958	0.000187605	0.000187602
ENSG00000004866	-0.347052	0.000353618	0.282933	0.149778
ENSG00000004897	-0.100161	0.592831	0.00376289	0.00376289
ENSG00000004948	-0.123832	0.822829	0.000659728	0.000659724
ENSG00000004961	0.102917	0.424087	0.00840867	0.00840867
ENSG00000004975	-0.205634	0.172349	0.0245087	0.0245087
ENSG00000005001	-0.0853244	0.000136978	0.286314	0.173077
ENSG00000005007	-0.24055	0.246929	0.0176424	0.0176424
ENSG00000005020	0.0551448	0.444369	0.00769818	0.00769818
ENSG00000005022	-0.221507	0.0246317	0.076074	0.0663215
ENSG00000005059	-0.130982	0.131916	0.029869	0.029869
ENSG00000005073	-0.209651	1.83e-05	0.343377	0.224406
ENSG00000005075	-0.337414	0.00728636	0.167069	0.0921378
ENSG00000005100	-0.367823	0.000212199	0.191412	0.177825
ENSG00000005102	0.232682	0.00300957	0.115438	0.115438
ENSG00000005108	0.412273	0.0388936	0.075643	0.055602
ENSG00000005156	-0.160955	0.129641	0.030224	0.030224
ENSG00000005175	-0.785182	5.17e-07	0.414749	0.306028
ENSG00000005187	0.0349788	0.497307	0.0060624	0.00606239
ENSG00000005189	-0.32175	0.00341221	0.112459	0.112459
ENSG00000005194	-0.17125	0.107642	0.054581	0.0336674
ENSG00000005206	0.0255631	0.84314	0.000515261	0.000515258
ENSG00000005238	0.162614	0.0162032	0.0893624	0.075277
ENSG00000005243	0.322971	0.00101963	0.200566	0.138273
ENSG00000005249	0.130372	0.000616716	0.205542	0.14633
ENSG00000005302	-0.268192	0.052553	0.0494379	0.0494379
ENSG00000005339	0.0103836	0.957691	3.7e-05	3.7e-05
ENSG00000005379	-0.183418	0.00505521	0.103163	0.103163
ENSG00000005381	-0.911155	0.00490541	0.103873	0.103873
ENSG00000005421	0.584901	0.0429469	0.053897	0.053897
ENSG00000005436	-0.249162	0.14613	0.0277955	0.0277955
ENSG00000005448	-0.240499	0.000123757	0.245211	0.183023
ENSG00000005469	0.101401	0.0271045	0.0810672	0.0634788
ENSG00000005471	0.30557	0.216057	0.0201398	0.0201398
ENSG00000005483	0.430361	1.93e-05	0.354808	0.220952
ENSG00000005486	-0.333408	0.00444736	0.174085	0.103391
ENSG00000005513	-0.0391398	0.517127	0.00552206	0.00552205
ENSG00000005700	0.169792	0.159213	0.0323274	0.0260605
ENSG00000005801	-0.288155	0.00543502	0.101456	0.101456
ENSG00000005810	-0.152288	0.19544	0.0220578	0.0220578
ENSG00000005812	0.272271	0.00132547	0.194811	0.130181
ENSG00000005844	0.219965	0.000279922	0.320581	0.150919
ENSG00000005882	0.255939	8.18e-05	0.236572	0.197795
ENSG00000005884	0.0820989	0.169656	0.0312655	0.0247301
ENSG00000005889	0.60295	0.00486238	0.104081	0.104081
ENSG00000005893	-0.0938933	0.39487	0.00952642	0.00952641
ENSG00000005961	-0.260976	0.484633	0.00642747	0.00642747
ENSG00000005981	-0.0530701	0.524616	0.00532715	0.00532715
ENSG00000006007	0.184832	0.0125082	0.128323	0.0794226
ENSG00000006015	-0.0833035	0.167427	0.0374997	0.0248757
ENSG00000006016	0.145182	0.269997	0.0160128	0.0160128
ENSG00000006025	0.241137	0.00198556	0.216509	0.118783
ENSG00000006042	0.347058	9.22e-05	0.198904	0.198904
ENSG00000006047	0.0219113	0.708889	0.00183426	0.00183425
ENSG00000006062	0.401898	0.000282792	0.250179	0.164997
ENSG00000006071	0.154329	0.285636	0.0150036	0.0150036
ENSG00000006118	-0.116069	0.00117971	0.201903	0.129285
ENSG00000006125	-0.234482	0.0610974	0.0461427	0.0461427
ENSG00000006128	0.0208522	0.673443	0.0023371	0.0023371
ENSG00000006194	-0.261037	0.00526396	0.102209	0.102209
ENSG00000006210	0.0374343	0.512523	0.00564436	0.00564435
ENSG00000006282	0.292686	0.000114958	0.193606	0.193606
ENSG00000006327	-0.076613	0.000708362	0.201394	0.143049
ENSG00000006377	-0.299864	0.0601286	0.0464912	0.0464909
ENSG00000006432	-0.332559	0.0519055	0.0497103	0.0497103
ENSG00000006451	-0.697853	1.85e-06	0.430885	0.27676
ENSG00000006453	-0.271561	0.00113072	0.249241	0.132528
ENSG00000006459	-0.429103	0.00336221	0.186752	0.111778
ENSG00000006468	0.102585	0.535937	0.00504176	0.00504175
ENSG00000006530	-0.192555	0.097805	0.0603497	0.0359019
ENSG00000006534	0.0198079	0.795597	0.000883065	0.000883062
ENSG00000006555	0.139568	0.000431826	0.210389	0.155683
ENSG00000006576	-0.314643	0.107649	0.03406	0.03406
ENSG00000006606	0.0219667	0.660529	0.00253819	0.00253819
ENSG00000006607	0.171848	0.286944	0.0149224	0.0149224
ENSG00000006611	-0.167939	0.0728792	0.0423255	0.0423255
ENSG00000006625	-0.24246	2.13e-05	0.316916	0.221376
ENSG00000006634	-0.238855	0.000546891	0.189671	0.152364
ENSG00000006638	0.273646	0.113741	0.0467594	0.0327852
ENSG00000006652	-0.131116	0.111736	0.0332851	0.033285
ENSG00000006659	-0.289351	0.0440031	0.0533578	0.0533578
ENSG00000006695	0.196624	0.016793	0.141019	0.0718298
ENSG00000006704	-0.12153	0.000126944	0.275358	0.175339
ENSG00000006712	-0.305747	0.0461972	0.0522799	0.0522799
ENSG00000006715	-0.110592	0.593976	0.00373963	0.00373963
ENSG00000006740	0.0838529	0.00476475	0.139476	0.101184
ENSG00000006744	-0.494528	0.0011435	0.138509	0.138509
ENSG00000006747	0.096361	0.000814112	0.186158	0.14105
ENSG00000006756	0.138614	0.033873	0.0591973	0.0591973
ENSG00000006757	0.013425	0.880905	0.000295377	0.000295374
ENSG00000006831	-0.0316794	0.791668	0.000918149	0.000918146
ENSG00000006837	-1.57401	0.000801345	0.175089	0.145865
ENSG00000007038	0.0138247	0.686353	0.00214578	0.00214578
ENSG00000007047	-0.119532	0.470369	0.00685767	0.00685766
ENSG00000007062	0.0545297	0.128522	0.0304013	0.0304013
ENSG00000007080	-0.314532	0.000340397	0.235652	0.160996
ENSG00000007129	0.24544	0.0461784	0.0874865	0.0518266
ENSG00000007168	0.145799	0.0662104	0.078573	0.0433875
ENSG00000007171	-0.0454568	0.125603	0.0308717	0.0308717
ENSG00000007202	0.0877411	0.600423	0.00361041	0.00361041
ENSG00000007216	0.0631129	0.0161546	0.07605	0.07605
ENSG00000007237	0.192515	0.000485878	0.196897	0.153881
ENSG00000007255	0.0357032	0.664513	0.00247512	0.00247511
ENSG00000007264	0.193993	0.0334057	0.0843032	0.0588716
ENSG00000007306	0.0257965	0.0142994	0.0994177	0.077563
ENSG00000007312	0.128812	0.000383375	0.237966	0.156403
ENSG00000007314	0.951361	0.010527	0.204425	0.0825519
ENSG00000007341	-0.147671	0.551914	0.00465718	0.00465718
ENSG00000007372	-0.609826	0.0243834	0.0666258	0.0666258
ENSG00000007376	-0.188141	0.00104589	0.163596	0.138473
ENSG00000007384	-0.118309	0.052856	0.0879351	0.0479588
ENSG00000007392	-0.184645	0.0137022	0.10638	0.0782887
ENSG00000007402	0.166335	0.00319395	0.114027	0.114026
ENSG00000007516	0.0480507	0.53061	0.00517468	0.00517468
ENSG00000007520	-0.31023	0.0376985	0.0568006	0.0568006
ENSG00000007541	-0.398187	0.00194182	0.147908	0.125278
ENSG00000007545	-0.491049	0.00531525	0.131414	0.100022
ENSG00000007866	0.220752	0.0517936	0.0497578	0.0497578
ENSG00000007908	-0.0137087	0.823843	0.000652078	0.000652076
ENSG00000007923	0.32634	0.00667007	0.17583	0.0927534
ENSG00000007933	-0.146615	0.486033	0.00638637	0.00638637
ENSG00000007944	0.1313	0.231882	0.0188098	0.0188095
ENSG00000007952	-0.0505901	0.174909	0.0270402	0.0242281
ENSG00000007968	0.019395	0.810765	0.000754432	0.000754428
ENSG00000008018	-0.386454	6.72e-06	0.272975	0.258722
ENSG00000008056	-0.28362	0.00942424	0.0885472	0.0885472
ENSG00000008083	-0.147706	0.304175	0.0138945	0.0138945
ENSG00000008086	-0.0140294	0.954048	4.37e-05	4.37e-05
ENSG00000008118	0.475221	0.221071	0.019706	0.019706
ENSG00000008128	0.116694	0.17997	0.0236598	0.0236598
ENSG00000008130	0.247114	0.038433	0.0563697	0.0563696
ENSG00000008226	0.730469	0.00249272	0.133854	0.119186
ENSG00000008256	0.406622	0.000785442	0.16036	0.147551
ENSG00000008277	0.224837	0.21002	0.0206783	0.0206783
ENSG00000008282	-0.256432	0.0629179	0.107889	0.0446648
ENSG00000008283	0.029732	0.764212	0.00118397	0.00118397
ENSG00000008294	0.0745653	0.469343	0.00688944	0.00688943
ENSG00000008300	-0.148584	0.00795497	0.106491	0.0918081
ENSG00000008311	0.452831	0.00442575	0.106303	0.106303
ENSG00000008323	0.127873	0.0280876	0.108428	0.0615222
ENSG00000008324	-0.300774	0.00772905	0.136315	0.0918164
ENSG00000008382	0.191922	0.000647863	0.203172	0.145551
ENSG00000008394	0.140438	0.0152632	0.0773583	0.0773583
ENSG00000008405	-0.104217	0.434513	0.00803712	0.00803712
ENSG00000008438	-0.0764833	0.608688	0.00344896	0.00344896
ENSG00000008441	-0.0956313	0.444408	0.00769686	0.00769686
ENSG00000008513	-0.00539299	0.937783	8.02e-05	8.02e-05
ENSG00000008516	0.20676	0.0124454	0.157	0.0797582
ENSG00000008517	-0.095051	0.116055	0.0324995	0.0324995
ENSG00000008710	0.28053	0.0661287	0.0455828	0.0444119
ENSG00000008735	-0.0684606	0.428334	0.00825569	0.00825569
ENSG00000008838	-0.0461847	0.722855	0.00165508	0.00165508
ENSG00000008853	-0.143744	0.13009	0.0301535	0.0301535
ENSG00000008869	0.500726	0.000373741	0.274501	0.154718
ENSG00000008952	0.473982	0.000132314	0.23854	0.185767
ENSG00000008988	-0.269297	0.00860364	0.119726	0.0901054
ENSG00000009307	0.355003	0.00101413	0.174471	0.138843
ENSG00000009335	-0.293116	0.00913921	0.139173	0.0871804
ENSG00000009413	0.25989	0.0994061	0.0764606	0.0347956
ENSG00000009694	0.643409	0.141112	0.0285006	0.0285006
ENSG00000009709	-0.141176	0.336229	0.0121699	0.0121699
ENSG00000009724	0.378601	0.103053	0.0349707	0.0349707
ENSG00000009765	0.0490839	0.659132	0.00256055	0.00256054
ENSG00000009780	0.403385	0.00403372	0.118935	0.10817
ENSG00000009790	0.362104	0.000540438	0.31368	0.139134
ENSG00000009830	-0.736548	0.000325088	0.168663	0.168663
ENSG00000009844	-0.052415	0.705728	0.00187627	0.00187627
ENSG00000009950	-0.0625299	0.0197705	0.108699	0.0693449
ENSG00000009954	-0.289746	0.00721985	0.119992	0.0932503
ENSG00000010017	-0.23786	0.245137	0.0177768	0.0177768
ENSG00000010030	-0.142461	0.00313065	0.131038	0.114022
ENSG00000010072	-0.320944	0.0605094	0.0616409	0.04618
ENSG00000010165	-0.312704	0.00703706	0.173614	0.0914244
ENSG00000010219	-0.250077	0.0486197	0.112402	0.0504976
ENSG00000010244	-0.333937	0.00451294	0.133004	0.103831
ENSG00000010256	0.21652	0.0589228	0.0884289	0.0463084
ENSG00000010270	0.0321192	0.842114	0.000522109	0.000522107
ENSG00000010278	-0.095922	0.357888	0.0111241	0.0111241
ENSG00000010292	-0.279735	0.000154235	0.186558	0.186558
ENSG00000010295	0.426588	0.0117332	0.153922	0.0810323
ENSG00000010310	-0.00588281	0.965415	2.47e-05	2.47e-05
ENSG00000010318	0.342185	1.56e-05	0.371915	0.211352
ENSG00000010319	0.161541	8.19e-05	0.287224	0.186454
ENSG00000010322	0.563006	8.52e-05	0.233922	0.199101
ENSG00000010327	0.161159	0.000293867	0.220899	0.165026
ENSG00000010361	0.165725	0.015929	0.076374	0.076374
ENSG00000010379	-0.174342	0.811325	0.000749882	0.000749879
ENSG00000010404	0.132797	0.127084	0.0418575	0.0304768
ENSG00000010438	-0.212322	0.00623311	0.098231	0.098231
ENSG00000010539	-0.296726	0.0167601	0.107051	0.0741715
ENSG00000010610	0.259981	2.17e-05	0.285774	0.225052
ENSG00000010626	0.0906201	0.552218	0.00465006	0.00465006
ENSG00000010671	0.281473	2.65e-05	0.307068	0.213157
ENSG00000010704	0.0957779	0.492371	0.00620271	0.00620271
ENSG00000010803	0.427898	0.000101853	0.196507	0.196507
ENSG00000010810	0.243284	0.00178853	0.13121	0.127719
ENSG00000010818	0.223943	0.149113	0.027389	0.027389
ENSG00000010932	0.0981478	0.36053	0.0110024	0.0110024
ENSG00000011007	0.156798	0.176204	0.025969	0.0240585
ENSG00000011009	-0.0849398	0.461574	0.00713361	0.00713361
ENSG00000011021	0.313901	0.0611816	0.0461128	0.0461128
ENSG00000011028	0.00637212	0.947508	5.7e-05	5.7e-05
ENSG00000011052	-0.332553	0.000261672	0.300287	0.162225
ENSG00000011083	-0.13397	0.151424	0.0270804	0.0270804
ENSG00000011105	-0.31007	0.0039703	0.193251	0.103616
ENSG00000011114	0.158049	0.147965	0.0361595	0.0274026
ENSG00000011132	-0.164112	0.204028	0.0212313	0.0212311
ENSG00000011143	-0.347169	0.00299594	0.115545	0.115545
ENSG00000011198	0.133499	0.0181149	0.0753204	0.0733082
ENSG00000011201	-0.140689	0.00797469	0.154855	0.087974
ENSG00000011243	-0.140621	0.189355	0.0444683	0.0223982
ENSG00000011258	0.298432	0.0776745	0.0596723	0.040824
ENSG00000011260	-0.270551	0.00125496	0.161924	0.133266
ENSG00000011275	-0.370824	0.00977436	0.133255	0.0857871
ENSG00000011295	0.008209	0.936179	8.44e-05	8.44e-05
ENSG00000011304	-0.313086	0.000128803	0.237772	0.184176
ENSG00000011332	-0.845114	0.000184467	0.210887	0.180106
ENSG00000011347	-0.0739436	0.0519014	0.0935712	0.0480649
ENSG00000011376	-0.232262	0.0209645	0.0759941	0.0699976
ENSG00000011405	0.015503	0.939613	7.55e-05	7.55e-05
ENSG00000011422	-0.179815	0.000244711	0.275365	0.167677
ENSG00000011426	-0.151129	2.61e-05	0.242427	0.226459
ENSG00000011451	-0.193029	0.279838	0.0153694	0.0153694
ENSG00000011454	0.321993	0.00132138	0.217727	0.128051
ENSG00000011465	0.120246	0.00038132	0.164834	0.164834
ENSG00000011478	-0.0952452	0.237301	0.0183788	0.0183788
ENSG00000011485	-0.16265	0.13526	0.0293595	0.0293595
ENSG00000011523	0.181098	0.263652	0.0164434	0.0164433
ENSG00000011566	-0.359771	0.0651774	0.0554405	0.0445887
ENSG00000011590	-0.101171	0.60964	0.00343066	0.00343065
ENSG00000011600	0.179589	0.0239121	0.0670698	0.0670698
ENSG00000011638	0.101755	0.257327	0.0168856	0.0168856
ENSG00000011677	0.452604	0.00739469	0.0942192	0.0942192
ENSG00000012048	-0.262533	9.45e-05	0.198308	0.198308
ENSG00000012061	0.0288878	0.842108	0.000522155	0.000522152
ENSG00000012124	0.12018	0.00292169	0.199636	0.111361
ENSG00000012171	0.138694	0.00323224	0.156253	0.110822
ENSG00000012174	-0.254661	0.00627743	0.138464	0.0955199
ENSG00000012211	-0.176984	0.0200616	0.149526	0.0674737
ENSG00000012223	0.0337389	0.418048	0.00863022	0.00863021
ENSG00000012232	-0.419159	0.000410537	0.194883	0.161564
ENSG00000012504	0.0661279	0.0403448	0.0711566	0.0546185
ENSG00000012660	-0.0663277	0.231716	0.0310696	0.0187344
ENSG00000012779	0.0402093	0.47869	0.00660417	0.00660417
ENSG00000012817	0.114695	0.234969	0.0248607	0.0185391
ENSG00000012822	0.13017	0.139092	0.0287925	0.0287925
ENSG00000012963	0.126005	0.273063	0.0164855	0.0158048
ENSG00000012983	0.134106	0.463231	0.00708099	0.00708099
ENSG00000013016	-0.079864	0.559442	0.00448308	0.00448308
ENSG00000013275	-0.324645	0.000293467	0.17112	0.171119
ENSG00000013288	0.416438	8.12e-05	0.237215	0.197309
ENSG00000013293	0.482241	0.0315264	0.107567	0.0583933
ENSG00000013297	0.18149	0.00986867	0.0935888	0.087238
ENSG00000013306	-0.193747	0.00913308	0.117416	0.0875423
ENSG00000013364	0.149191	0.0510817	0.0721094	0.0493726
ENSG00000013374	-0.101719	0.453595	0.00739126	0.00739126
ENSG00000013375	-0.175086	0.102493	0.0350846	0.0350846
ENSG00000013392	0.0123913	0.931614	9.69e-05	9.69e-05
ENSG00000013441	-0.0707247	0.473601	0.00675837	0.00675837
ENSG00000013503	-0.336321	0.0457974	0.0524722	0.0524722
ENSG00000013523	-0.233061	0.00407403	0.164996	0.104925
ENSG00000013561	0.378313	3.43e-05	0.264791	0.215507
ENSG00000013563	-0.0802707	0.442263	0.00776963	0.00776963
ENSG00000013573	-0.20303	0.00228261	0.217945	0.11617
ENSG00000013583	0.105962	0.115181	0.0326559	0.0326559
ENSG00000013588	-0.0969581	0.0360516	0.102123	0.0571028
ENSG00000013619	0.568411	0.000466457	0.180885	0.158583
ENSG00000013725	0.173556	0.0382869	0.12964	0.0558142
ENSG00000013810	-0.207281	0.0019172	0.133344	0.125767
ENSG00000014123	0.102772	0.396445	0.00946311	0.00946311
ENSG00000014138	-0.251977	0.000670259	0.15887	0.150599
ENSG00000014164	-0.45337	1.32e-05	0.371279	0.236719
ENSG00000014216	-0.16726	0.202405	0.0213842	0.0213842
ENSG00000014257	-0.151537	0.0319833	0.0604876	0.0604876
ENSG00000014641	0.344786	0.000211343	0.260019	0.166445
ENSG00000014824	0.397391	0.00191805	0.167828	0.123129
ENSG00000014914	-0.0549732	0.298514	0.0142237	0.0142237
ENSG00000014919	0.0887619	0.484524	0.00643071	0.0064307
ENSG00000015133	0.0917348	0.376333	0.0102997	0.0102996
ENSG00000015153	-0.471492	0.00667897	0.111235	0.095871
ENSG00000015171	0.273353	0.097456	0.0573727	0.0359336
ENSG00000015285	0.279652	4.7e-05	0.3293	0.194267
ENSG00000015413	-0.0341328	0.00483411	0.14805	0.100205
ENSG00000015475	-0.189237	0.00148805	0.210988	0.123943
ENSG00000015479	-0.663841	0.101294	0.0815156	0.0346074
ENSG00000015520	-0.159236	0.0043146	0.131854	0.106204
ENSG00000015532	-0.00346911	0.978778	9.31e-06	9.31e-06
ENSG00000015592	0.298511	0.0082435	0.17668	0.0861317
ENSG00000015676	-0.313252	0.00224863	0.21678	0.114843
ENSG00000016082	0.00598489	0.950125	5.15e-05	5.15e-05
ENSG00000016391	0.109824	0.058536	0.0470765	0.0470765
ENSG00000016402	-0.223522	2.73e-07	0.335368	0.335368
ENSG00000016490	0.0407519	0.000971991	0.156976	0.141261
ENSG00000016602	0.0269347	0.00753283	0.113674	0.0923052
ENSG00000016864	-0.21128	0.153534	0.0268033	0.0268033
ENSG00000017260	-0.363321	0.00171326	0.189745	0.123753
ENSG00000017427	0.360575	0.00771632	0.159737	0.0903725
ENSG00000017483	-0.0940739	0.000218828	0.238042	0.172227
ENSG00000017797	0.113265	0.180573	0.0286006	0.0235319
ENSG00000018189	0.693848	1.6e-05	0.297769	0.231644
ENSG00000018236	0.251658	0.000533785	0.206099	0.148828
ENSG00000018280	-0.157046	0.00659311	0.117982	0.0953233
ENSG00000018408	0.247726	0.000475103	0.221526	0.151501
ENSG00000018510	0.16199	0.160471	0.0259218	0.0259218
ENSG00000018610	-0.375254	0.00272875	0.184846	0.115782
ENSG00000018625	0.0861518	0.0032038	0.171802	0.107704
ENSG00000018699	-0.26072	0.0249977	0.0660603	0.0660603
ENSG00000018869	0.480579	0.00160601	0.196924	0.125061
ENSG00000019102	0.0480817	0.00227627	0.130426	0.121295
ENSG00000019144	0.337723	0.000441676	0.238889	0.154836
ENSG00000019169	0.0200907	0.580444	0.00402047	0.00402046
ENSG00000019186	-0.238717	0.0183137	0.0731658	0.0731658
ENSG00000019485	-0.315347	0.10761	0.0340675	0.0340675
ENSG00000019505	-0.0678726	0.0991673	0.0357761	0.0357761
ENSG00000019549	0.211661	0.0074464	0.0940559	0.0940559
ENSG00000019582	0.243323	0.000108699	0.33932	0.188665
ENSG00000019991	0.062139	0.778697	0.0010392	0.00103919
ENSG00000019995	0.534174	0.00289372	0.194823	0.112989
ENSG00000020129	-0.244227	0.0465191	0.0615369	0.0519259
ENSG00000020181	0.49926	2.48e-05	0.230274	0.230274
ENSG00000020256	-0.406099	0.000111909	0.220129	0.189899
ENSG00000020426	-0.404409	0.00417996	0.144242	0.105809
ENSG00000020577	0.239256	0.00385094	0.209878	0.103534
ENSG00000020633	0.0184366	0.798269	0.00085963	0.000859626
ENSG00000020922	-0.26949	0.0193708	0.0856114	0.0714528
ENSG00000021300	0.0148146	0.718225	0.00171333	0.00171332
ENSG00000021355	-0.117716	0.192761	0.0223244	0.0223244
ENSG00000021488	0.114911	0.286018	0.0149798	0.0149798
ENSG00000021574	-0.275964	0.269744	0.0160297	0.0160297
ENSG00000021645	0.090129	0.41135	0.00888159	0.00888158
ENSG00000021762	0.276519	0.0095173	0.0994593	0.0884064
ENSG00000021776	-0.231539	0.225136	0.0193629	0.0193629
ENSG00000021826	-0.0709963	0.387794	0.00981535	0.00981534
ENSG00000022267	0.0742674	0.00111899	0.217381	0.128504
ENSG00000022277	-0.389473	0.0105831	0.125004	0.0843235
ENSG00000022556	0.0569275	0.193682	0.0222323	0.0222323
ENSG00000022567	-0.27048	0.0390833	0.0559952	0.0559952
ENSG00000022840	0.291666	0.0133392	0.0890254	0.08009
ENSG00000022976	0.0623459	0.75725	0.00125723	0.00125722
ENSG00000023041	-0.371836	0.0254185	0.0656812	0.0656812
ENSG00000023171	0.130577	0.264637	0.0163756	0.0163756
ENSG00000023191	-0.0440349	0.788212	0.000949619	0.000949615
ENSG00000023228	0.331679	2.15e-05	0.351963	0.206982
ENSG00000023287	-0.0892117	0.483928	0.00644824	0.00644824
ENSG00000023318	0.419731	0.00230871	0.12174	0.12174
ENSG00000023330	0.19858	0.0168506	0.075079	0.075079
ENSG00000023445	0.128345	0.00300429	0.150609	0.113767
ENSG00000023516	-0.271763	0.0367117	0.0784597	0.0569122
ENSG00000023572	-0.118933	0.353039	0.0191974	0.0113528
ENSG00000023608	-0.295599	0.05833	0.0736804	0.0469269
ENSG00000023697	0.231506	0.00316639	0.154219	0.111127
ENSG00000023734	-0.207598	0.00963197	0.13694	0.085469
ENSG00000023839	-0.280962	4.68e-05	0.279315	0.208735
ENSG00000023892	-0.0705055	0.456855	0.00728513	0.00728513
ENSG00000023902	0.169663	0.00211634	0.19913	0.115354
ENSG00000023909	-0.128637	0.255818	0.016993	0.016993
ENSG00000024048	0.176078	0.0558033	0.113942	0.0461965
ENSG00000024422	0.226889	0.000348384	0.220701	0.158996
ENSG00000024526	-0.33346	0.000291199	0.171306	0.171306
ENSG00000024862	0.116738	0.13459	0.0294605	0.0294604
ENSG00000025039	0.413927	3.96e-06	0.273638	0.273638
ENSG00000025156	-0.349812	0.0170012	0.080323	0.0748317
ENSG00000025293	-0.240638	0.0156818	0.102756	0.0754642
ENSG00000025423	0.132501	0.0512532	0.110553	0.0479853
ENSG00000025434	0.11737	0.200078	0.0216062	0.0216062
ENSG00000025708	-0.111577	0.109427	0.033719	0.033719
ENSG00000025770	-0.216614	0.0250434	0.0718738	0.065918
ENSG00000025772	-0.140529	8.86e-05	0.256206	0.188816
ENSG00000025796	-0.144629	0.322412	0.0128855	0.0128855
ENSG00000025800	0.337513	0.0916461	0.0374376	0.0374376
ENSG00000026025	0.235161	0.000386255	0.178385	0.163557
ENSG00000026036	-0.217473	0.0325323	0.114433	0.0583421
ENSG00000026103	0.138588	0.001581	0.192482	0.124399
ENSG00000026297	-0.120262	0.152423	0.0269487	0.0269486
ENSG00000026508	-0.0909986	0.0276192	0.137157	0.0604729
ENSG00000026559	0.228348	0.000909878	0.177019	0.141114
ENSG00000026652	0.37732	0.00195663	0.125681	0.125681
ENSG00000026751	0.153814	7.41e-05	0.23981	0.197901
ENSG00000026950	0.186068	0.0329197	0.118559	0.0592684
ENSG00000027001	-0.301921	0.000100193	0.254983	0.189588
ENSG00000027075	0.23462	0.0359765	0.0578464	0.0578464
ENSG00000027697	0.0788062	0.328768	0.0125514	0.0125513
ENSG00000027847	-0.336625	0.0007088	0.203338	0.144407
ENSG00000027869	-0.22062	0.0051359	0.10279	0.10279
ENSG00000028116	-0.267888	0.0925823	0.0372229	0.0372229
ENSG00000028137	0.0508425	0.629525	0.00306227	0.00306227
ENSG00000028203	0.0113022	0.949443	5.29e-05	5.29e-05
ENSG00000028277	0.233333	0.000896938	0.226782	0.136187
ENSG00000028310	-0.434294	0.000138573	0.22741	0.184576
ENSG00000028528	0.28488	0.00283348	0.167615	0.112005
ENSG00000028839	-0.0333187	0.809083	0.000768167	0.000768164
ENSG00000029153	-0.153671	0.000211286	0.239537	0.168466
ENSG00000029363	-0.0161709	0.936711	8.3e-05	8.3e-05
ENSG00000029364	0.254462	0.192919	0.0223085	0.0223085
ENSG00000029534	0.342853	0.074556	0.0418364	0.0418364
ENSG00000029559	-0.132569	0.0518528	0.0497328	0.0497327
ENSG00000029639	-0.415919	2.59e-05	0.314911	0.22005
ENSG00000029725	0.178005	0.16396	0.0727686	0.0249375
ENSG00000029993	-0.30478	3.51e-06	0.292575	0.274521
ENSG00000030066	-0.309347	0.00196018	0.143238	0.124207
ENSG00000030110	0.192186	0.004472	0.134335	0.103766
ENSG00000030304	0.417514	0.000371066	0.165488	0.165488
ENSG00000030419	0.442256	0.0300134	0.082613	0.0615574
ENSG00000030582	0.216244	0.0820106	0.0397964	0.0397964
ENSG00000031003	0.256663	0.000544882	0.235791	0.145305
ENSG00000031081	0.417447	5.95e-06	0.26407	0.26407
ENSG00000031691	-0.385746	0.000501307	0.234113	0.153013
ENSG00000031698	-0.0235916	0.882902	0.000285484	0.000285481
ENSG00000031823	-0.267295	0.10993	0.0336236	0.0336236
ENSG00000032219	0.297686	0.00539631	0.179611	0.0964371
ENSG00000032389	-0.250611	0.00557213	0.131335	0.0987993
ENSG00000032444	-0.0539081	0.597688	0.00366488	0.00366488
ENSG00000032742	-0.371913	0.00827033	0.117859	0.0908459
ENSG00000033011	-0.225786	0.0312654	0.0930061	0.0596979
ENSG00000033030	0.118153	0.61165	0.00339224	0.00339224
ENSG00000033050	-0.326262	0.000184121	0.254459	0.171346
ENSG00000033100	-0.279923	0.0214506	0.0870111	0.0692339
ENSG00000033122	1.52082	0.00556192	0.100912	0.100912
ENSG00000033170	-0.189485	0.00809576	0.126774	0.0901173
ENSG00000033178	-0.240793	0.0249948	0.066063	0.066063
ENSG00000033327	0.088485	0.348422	0.0115703	0.0115703
ENSG00000033627	0.306402	0.0375938	0.0568627	0.0568627
ENSG00000033800	0.405796	0.00883084	0.0969319	0.0896471
ENSG00000033867	0.228562	0.147548	0.0276011	0.0276011
ENSG00000034053	-0.165124	0.119255	0.031938	0.0319379
ENSG00000034152	-0.242364	0.00653503	0.0971194	0.0971194
ENSG00000034510	-0.111488	0.0264099	0.0648131	0.0648131
ENSG00000034533	0.250948	0.0379117	0.104258	0.0555593
ENSG00000034677	0.258553	0.0122518	0.104444	0.0817912
ENSG00000034693	-0.469655	0.00074556	0.148751	0.148751
ENSG00000034713	0.495088	8.96e-05	0.221304	0.197889
ENSG00000034971	0.0953087	0.00188426	0.12658	0.12658
ENSG00000035115	-0.13362	0.0485582	0.0511786	0.0511786
ENSG00000035141	-0.175143	0.0723235	0.0455303	0.0424514
ENSG00000035403	0.172116	0.0148136	0.15982	0.0744252
ENSG00000035499	-0.246787	3.83e-05	0.239529	0.217515
ENSG00000035664	0.142348	0.103329	0.0456586	0.0347661
ENSG00000035681	-0.516645	8.8e-05	0.288933	0.191359
ENSG00000035687	-0.256168	0.160946	0.0258629	0.0258629
ENSG00000035720	0.176498	0.00261399	0.162863	0.115164
ENSG00000035862	0.190703	0.00365255	0.110846	0.110846
ENSG00000035928	0.156453	0.29741	0.0142889	0.0142889
ENSG00000036054	0.190578	0.246658	0.0176627	0.0176627
ENSG00000036257	0.533833	0.0124031	0.0962448	0.0818574
ENSG00000036448	0.0855885	0.524726	0.00532432	0.00532432
ENSG00000036473	0.0914594	0.0316669	0.0944118	0.0603204
ENSG00000036549	-0.299177	0.0434117	0.0773842	0.0532714
ENSG00000036565	0.269012	0.00448024	0.106014	0.106014
ENSG00000036672	0.0620516	0.00930419	0.141192	0.084841
ENSG00000036828	1.50592	2.68e-05	0.228425	0.228425
ENSG00000037042	0.0581568	0.678381	0.00226281	0.0022628
ENSG00000037241	-0.262663	0.000671272	0.180784	0.148656
ENSG00000037280	0.365546	0.0245018	0.0665157	0.0665157
ENSG00000037474	-0.512126	1.81e-06	0.332937	0.285364
ENSG00000037637	0.405602	0.047076	0.0518632	0.0518632
ENSG00000037749	0.694351	3.84e-05	0.219838	0.219838
ENSG00000037757	-0.150291	0.0390962	0.0851966	0.0557346
ENSG00000037897	-0.20885	2.86e-05	0.269547	0.217607
ENSG00000037965	-0.199748	0.202796	0.0213471	0.0213471
ENSG00000038002	0.0604245	0.571962	0.0042033	0.00420329
ENSG00000038210	-0.357465	0.0136545	0.0799314	0.0799314
ENSG00000038219	0.507626	0.00114279	0.276771	0.130648
ENSG00000038274	0.242425	0.0722956	0.0694531	0.0422084
ENSG00000038295	0.449269	0.000445013	0.164265	0.160732
ENSG00000038358	0.445203	0.00976581	0.0877168	0.0877168
ENSG00000038382	-0.0468634	0.762927	0.00119731	0.00119731
ENSG00000038427	-0.0859704	0.0620626	0.0636817	0.045191
ENSG00000038532	0.386825	0.0723876	0.066046	0.0424206
ENSG00000038945	0.0560828	0.451082	0.00747388	0.00747388
ENSG00000039068	-0.141516	0.267607	0.0161735	0.0161735
ENSG00000039123	-0.221514	0.293616	0.0145152	0.0145152
ENSG00000039139	-1.13794	0.000434015	0.206632	0.158517
ENSG00000039319	0.170566	0.314459	0.0133161	0.0133161
ENSG00000039523	-0.0777372	0.557905	0.00451826	0.00451826
ENSG00000039537	0.411253	0.00543718	0.186716	0.0989252
ENSG00000039560	0.0222099	0.805297	0.000799568	0.000799565
ENSG00000039600	-0.183032	0.083041	0.0395302	0.0395302
ENSG00000039650	-0.073249	0.432398	0.00811142	0.00811141
ENSG00000039987	0.0808506	0.000122752	0.254194	0.181864
ENSG00000040199	0.0959808	0.00183034	0.199635	0.118949
ENSG00000040275	-0.360548	6.83e-05	0.206072	0.206072
ENSG00000040341	-0.125762	0.43532	0.00800893	0.00800893
ENSG00000040487	-0.0660286	0.700486	0.00194714	0.00194713
ENSG00000040531	0.00469574	0.975505	1.24e-05	1.24e-05
ENSG00000040608	-0.197703	0.000748235	0.187867	0.144504
ENSG00000040633	0.0563894	0.570105	0.00424405	0.00424405
ENSG00000040731	0.895844	0.0204431	0.115112	0.0683811
ENSG00000040933	0.427267	0.00486326	0.227384	0.0985792
ENSG00000041353	0.178278	0.03842	0.112606	0.0545525
ENSG00000041357	0.0374148	0.816856	0.000705777	0.000705775
ENSG00000041515	-1.00203	0.0236981	0.0672744	0.0672744
ENSG00000041802	-0.284976	0.00957008	0.088189	0.088189
ENSG00000041880	0.0243087	0.768275	0.00114233	0.00114232
ENSG00000041982	-0.083955	0.0869404	0.0385542	0.0385542
ENSG00000041988	0.633428	0.00206659	0.124378	0.124378
ENSG00000042062	0.351057	0.0148334	0.0780175	0.0780175
ENSG00000042088	-0.428167	0.000119189	0.2055	0.19163
ENSG00000042286	0.0823481	0.378726	0.0101968	0.0101968
ENSG00000042317	-0.331579	0.133787	0.0295822	0.0295822
ENSG00000042429	-0.472643	0.00507268	0.142329	0.101004
ENSG00000042445	0.108663	0.00139209	0.19222	0.126856
ENSG00000042493	-0.173516	0.000842695	0.21898	0.138318
ENSG00000042753	-0.220815	0.0613662	0.0683568	0.0455071
ENSG00000042832	-0.238069	1.84e-05	0.391221	0.211013
ENSG00000042980	0.151024	0.0263361	0.0936609	0.0636415
ENSG00000043039	0.0943044	0.00867043	0.123839	0.0884217
ENSG00000043093	0.148501	0.397793	0.00940923	0.00940921
ENSG00000043143	-0.0916189	0.49305	0.00618328	0.00618327
ENSG00000043355	-0.0963526	0.0445876	0.0530653	0.0530653
ENSG00000043462	0.388247	0.00253446	0.11952	0.11952
ENSG00000043514	-0.0141681	0.869492	0.00035524	0.000355236
ENSG00000043591	0.301699	0.000733419	0.183822	0.145826
ENSG00000044012	0.0301414	0.00333412	0.170023	0.107615
ENSG00000044090	-0.169904	0.104358	0.0347077	0.0347077
ENSG00000044115	0.00550881	0.970476	1.8e-05	1.8e-05
ENSG00000044446	-0.0767784	0.432168	0.0081195	0.0081195
ENSG00000044459	0.155633	0.532711	0.00512195	0.00512194
ENSG00000044524	0.492733	2.47e-05	0.270235	0.225528
ENSG00000044574	-0.231838	0.00731467	0.108673	0.0939202
ENSG00000046604	-0.0140117	0.871908	0.000342095	0.000342092
ENSG00000046647	-0.0937223	0.269609	0.035755	0.0159339
ENSG00000046651	-0.135345	0.326133	0.0126889	0.0126889
ENSG00000046653	0.136489	0.00299644	0.151807	0.111848
ENSG00000046889	0.494828	0.00101182	0.141436	0.141436
ENSG00000047056	0.339874	0.00180087	0.202375	0.122474
ENSG00000047188	0.080479	0.551464	0.00466772	0.00466772
ENSG00000047230	-0.363293	2.09e-05	0.312584	0.220991
ENSG00000047249	-0.47137	0.000916687	0.23894	0.139045
ENSG00000047315	0.098465	0.535822	0.0050446	0.0050446
ENSG00000047346	0.258075	8.61e-05	0.254986	0.19119
ENSG00000047365	-0.171214	0.237669	0.01835	0.01835
ENSG00000047410	-0.318862	0.0447023	0.0530083	0.0530083
ENSG00000047457	0.141259	0.00240842	0.134121	0.119451
ENSG00000047578	0.112555	0.608608	0.00345051	0.0034505
ENSG00000047579	-0.306692	0.0420525	0.0600416	0.0543382
ENSG00000047597	0.140665	0.00258642	0.119038	0.119038
ENSG00000047617	-0.083968	0.793692	0.000899986	0.000899985
ENSG00000047621	0.116374	0.508755	0.00574587	0.00574587
ENSG00000047634	-0.108976	0.0158522	0.100415	0.075402
ENSG00000047644	-0.17442	0.0605069	0.0463543	0.0463543
ENSG00000047648	-0.0627926	0.436404	0.00797119	0.00797119
ENSG00000047662	0.412623	0.130308	0.0301193	0.0301193
ENSG00000047849	0.457097	0.0126041	0.169928	0.0807683
ENSG00000047932	0.146839	0.186238	0.0229921	0.022992
ENSG00000047936	0.500271	0.0497143	0.057084	0.0504725
ENSG00000048028	0.262938	0.0781157	0.0624302	0.0407797
ENSG00000048052	0.296745	0.000851742	0.196123	0.140284
ENSG00000048140	0.12535	0.394203	0.00955331	0.00955331
ENSG00000048162	-0.207745	6.08e-05	0.265159	0.20065
ENSG00000048342	0.358939	0.000677641	0.153871	0.150787
ENSG00000048392	-0.000935723	0.993	1.02e-06	1.01e-06
ENSG00000048405	-0.455489	0.0103106	0.127988	0.0851701
ENSG00000048462	0.0753473	0.00158721	0.174151	0.125581
ENSG00000048471	0.381764	0.00505636	0.126196	0.101867
ENSG00000048540	0.0742842	0.0998299	0.0356364	0.0356364
ENSG00000048544	-0.477558	0.00323683	0.11371	0.11371
ENSG00000048545	-0.774619	0.0516582	0.0498153	0.0498153
ENSG00000048649	0.234406	0.22905	0.0190394	0.0190394
ENSG00000048707	0.198395	0.0179622	0.124921	0.0705545
ENSG00000048740	0.411636	5.6e-07	0.318963	0.318963
ENSG00000048828	0.334299	0.0464108	0.0631527	0.0520445
ENSG00000048991	-0.299018	0.00123023	0.13676	0.13676
ENSG00000049089	0.0404938	0.411521	0.0088751	0.00887509
ENSG00000049130	0.148777	0.00111692	0.191287	0.133082
ENSG00000049167	-0.359695	0.0573181	0.0475358	0.0475358
ENSG00000049192	-0.486279	0.00452299	0.145637	0.102525
ENSG00000049239	0.110677	0.327932	0.0125948	0.0125948
ENSG00000049245	0.226742	0.0812805	0.0399872	0.0399872
ENSG00000049246	0.169171	0.000137668	0.293245	0.179134
ENSG00000049247	0.0333173	0.664286	0.00247869	0.00247868
ENSG00000049249	-0.131924	0.355434	0.0112382	0.0112382
ENSG00000049283	0.0720727	0.397594	0.00941714	0.00941713
ENSG00000049323	-0.021997	0.793037	0.000905844	0.000905839
ENSG00000049449	-0.148335	0.00220361	0.181626	0.117012
ENSG00000049540	-0.114528	0.0351168	0.0718961	0.0580058
ENSG00000049541	-0.240026	0.000229069	0.250103	0.167911
ENSG00000049618	-0.172413	0.413697	0.00879281	0.0087928
ENSG00000049656	-0.415429	0.0149062	0.098105	0.0775179
ENSG00000049759	0.197418	4.23e-05	0.298179	0.200548
ENSG00000049768	-0.182686	0.00566631	0.124238	0.0988597
ENSG00000049769	0.0216264	0.894017	0.000233556	0.000233554
ENSG00000049860	-0.320172	0.00936202	0.141841	0.0861338
ENSG00000049883	-0.850026	0.000212396	0.185962	0.17805
ENSG00000050030	0.538802	0.00788338	0.0947591	0.0925693
ENSG00000050130	0.278618	0.0283484	0.0838865	0.0631069
ENSG00000050165	0.0362144	0.660478	0.00253901	0.00253901
ENSG00000050327	0.0991173	0.415578	0.0087222	0.0087222
ENSG00000050344	-0.0988128	2.97e-05	0.29582	0.209062
ENSG00000050393	-0.211988	0.0527489	0.0493561	0.0493561
ENSG00000050405	0.105568	0.00720665	0.127992	0.0920177
ENSG00000050426	-0.205762	0.118045	0.0321483	0.0321483
ENSG00000050438	0.048097	0.786281	0.000967445	0.000967442
ENSG00000050555	0.116922	0.192036	0.0223973	0.0223973
ENSG00000050628	0.260393	0.0839574	0.0392965	0.0392965
ENSG00000050730	0.0541121	0.448665	0.00755403	0.00755403
ENSG00000050748	0.0406372	0.82431	0.000648561	0.000648559
ENSG00000050767	0.315781	0.0127221	0.0815691	0.0815691
ENSG00000050820	0.244106	0.0932798	0.0370644	0.0370644
ENSG00000051009	0.244269	0.0228627	0.0870216	0.067267
ENSG00000051108	0.340141	3.51e-07	0.404119	0.313284
ENSG00000051128	-0.208796	0.031871	0.0605667	0.0605667
ENSG00000051180	-0.34772	8.59e-06	0.307036	0.247891
ENSG00000051341	-0.470289	1.55e-06	0.295494	0.295494
ENSG00000051382	0.14755	0.271918	0.0158849	0.0158849
ENSG00000051523	-0.152531	0.0222552	0.0718406	0.0687164
ENSG00000051596	-0.266119	0.000202008	0.322978	0.169526
ENSG00000051620	-0.446074	0.000363081	0.16601	0.16601
ENSG00000051825	-0.385943	0.0307038	0.0614072	0.0614072
ENSG00000052126	-0.457456	0.0761792	0.0413741	0.0413741
ENSG00000052344	0.162173	0.00801228	0.111979	0.0911217
ENSG00000052723	0.335718	0.0699236	0.0432176	0.0432176
ENSG00000052749	-0.194347	0.000158044	0.234407	0.178408
ENSG00000052795	0.17414	0.00406018	0.166138	0.10359
ENSG00000052802	-0.0524902	0.317139	0.0131694	0.0131694
ENSG00000052841	0.0236343	0.892658	0.000239618	0.000239615
ENSG00000053108	-0.36922	0.113859	0.0544405	0.0327539
ENSG00000053254	0.2061	0.000125522	0.239818	0.183422
ENSG00000053328	0.201669	0.00186529	0.19413	0.118747
ENSG00000053371	0.144895	0.125836	0.0379857	0.0307985
ENSG00000053372	-0.207525	0.000498956	0.206815	0.152255
ENSG00000053438	0.0789917	0.0580754	0.0709488	0.0469945
ENSG00000053501	-0.168672	0.173954	0.0466735	0.0243674
ENSG00000053702	0.342724	0.00173712	0.128519	0.128519
ENSG00000053747	-0.0295426	0.477782	0.0066315	0.0066315
ENSG00000053770	0.243503	0.00082329	0.200697	0.139
ENSG00000053900	-0.271451	0.220423	0.0197614	0.0197614
ENSG00000053918	-0.0404878	0.387472	0.00982867	0.00982866
ENSG00000054116	0.252049	0.11542	0.0326129	0.0326129
ENSG00000054118	0.189308	0.248839	0.0175005	0.0175005
ENSG00000054148	-0.153657	0.191173	0.0224845	0.0224845
ENSG00000054179	-0.0440547	0.378561	0.0102039	0.0102039
ENSG00000054219	-0.312297	0.000719508	0.149603	0.149603
ENSG00000054267	0.498696	0.0213009	0.0972059	0.0695871
ENSG00000054277	0.0865211	0.0657658	0.0445433	0.0445433
ENSG00000054282	-0.0136564	0.941058	7.19e-05	7.19e-05
ENSG00000054356	0.193679	0.0771544	0.0759315	0.040386
ENSG00000054392	0.249506	0.056811	0.0477301	0.0477301
ENSG00000054523	0.237029	0.0138644	0.0903189	0.0790555
ENSG00000054598	-0.165505	0.0427351	0.0721805	0.0538946
ENSG00000054611	0.404885	0.000735009	0.189479	0.145144
ENSG00000054654	0.162932	0.0349309	0.116324	0.0566336
ENSG00000054690	0.19736	0.105452	0.0549189	0.0345007
ENSG00000054793	-0.264298	0.00213802	0.23289	0.118993
ENSG00000054803	-0.0999527	0.848126	0.000482624	0.000482622
ENSG00000054938	-0.0367164	0.407294	0.00903675	0.00903675
ENSG00000054965	0.389168	0.00184438	0.18848	0.123912
ENSG00000054967	-0.244033	0.00292149	0.171084	0.111671
ENSG00000054983	0.0938363	0.0883179	0.0699665	0.0380092
ENSG00000055044	-0.180627	0.00158613	0.158822	0.127816
ENSG00000055070	0.208025	0.233877	0.0186496	0.0186496
ENSG00000055118	-0.184241	0.0236979	0.0672746	0.0672746
ENSG00000055130	-0.278285	0.0242289	0.110764	0.0649962
ENSG00000055147	0.435004	0.00813535	0.149515	0.0901421
ENSG00000055163	-0.00352064	0.966591	2.31e-05	2.31e-05
ENSG00000055208	0.196651	0.00405748	0.187714	0.102305
ENSG00000055211	0.139904	0.00583442	0.146178	0.0961931
ENSG00000055332	-0.378687	0.00468135	0.104977	0.104977
ENSG00000055483	-0.160296	0.0345284	0.0617139	0.058659
ENSG00000055609	0.0833	0.637613	0.00291978	0.00291978
ENSG00000055732	-0.0464066	0.626796	0.0031113	0.0031113
ENSG00000055813	0.86847	0.000938733	0.196348	0.141922
ENSG00000055917	0.40508	0.0467545	0.0955201	0.0516241
ENSG00000055950	-0.0697582	0.643185	0.00282401	0.00282401
ENSG00000056050	0.123727	0.279908	0.0485378	0.0153164
ENSG00000056097	-0.222437	0.219561	0.0198354	0.0198354
ENSG00000056277	-0.316611	0.000223739	0.199068	0.17492
ENSG00000056558	-0.131612	0.270006	0.0160122	0.0160122
ENSG00000056586	-0.612747	0.00147297	0.132457	0.132457
ENSG00000056736	0.0904226	0.0735001	0.042143	0.042143
ENSG00000056972	0.119555	0.0315173	0.101703	0.0589071
ENSG00000056998	-0.000850563	0.988267	2.85e-06	2.85e-06
ENSG00000057019	-0.288487	0.00711727	0.0951159	0.0951159
ENSG00000057149	0.41016	0.280971	0.0152972	0.0152972
ENSG00000057252	0.319746	1.18e-05	0.303786	0.243215
ENSG00000057294	0.0985451	0.179882	0.0236707	0.0236693
ENSG00000057468	0.00845982	0.968221	2.09e-05	2.09e-05
ENSG00000057593	-0.209161	0.000989118	0.169764	0.141747
ENSG00000057608	0.0338342	0.810609	0.000755698	0.000755695
ENSG00000057657	0.0391697	0.561768	0.0044302	0.0044302
ENSG00000057663	0.164142	0.225344	0.0325835	0.0192266
ENSG00000057704	0.0926836	0.00126673	0.189949	0.129858
ENSG00000057757	-0.225298	0.0566936	0.0477753	0.0477753
ENSG00000057935	-0.220325	0.0780375	0.0408576	0.0408576
ENSG00000058056	-0.208931	0.0467692	0.0520078	0.0520077
ENSG00000058063	0.290685	0.0286917	0.0629371	0.0629371
ENSG00000058085	-0.181799	9.37e-05	0.304559	0.184963
ENSG00000058091	0.383963	0.00188347	0.12659	0.12659
ENSG00000058262	-0.306271	0.00196648	0.182159	0.120693
ENSG00000058272	0.252056	0.0111195	0.130572	0.0814404
ENSG00000058335	-0.467885	0.0724171	0.0596374	0.0422619
ENSG00000058404	-0.0447549	0.809398	0.000765585	0.00076558
ENSG00000058453	-0.341986	0.00383937	0.170624	0.10675
ENSG00000058600	-0.225243	0.00207522	0.177611	0.119237
ENSG00000058668	0.114655	0.00341521	0.155855	0.107954
ENSG00000058673	0.853687	2.03e-05	0.23499	0.23499
ENSG00000058729	-0.0226149	0.901125	0.000203123	0.00020312
ENSG00000058799	0.379951	0.000344996	0.18071	0.16627
ENSG00000058804	-0.311956	0.000529893	0.169336	0.156089
ENSG00000058866	-0.342525	0.0475553	0.072715	0.051313
ENSG00000059122	-0.217738	0.149104	0.0273902	0.0273902
ENSG00000059145	-0.274701	0.0185994	0.0943911	0.0718073
ENSG00000059377	-0.0854406	0.143031	0.0463007	0.0280293
ENSG00000059378	-0.00272591	0.978361	9.68e-06	9.68e-06
ENSG00000059573	-0.000699754	0.994049	7.35e-07	7.32e-07
ENSG00000059588	-0.176946	0.00343353	0.177578	0.107046
ENSG00000059691	0.117031	0.445259	0.00766816	0.00766814
ENSG00000059728	0.0533117	0.119244	0.0407455	0.0317663
ENSG00000059758	0.436463	0.030653	0.0614445	0.0614444
ENSG00000059769	0.352467	0.00384223	0.153037	0.107486
ENSG00000059804	-0.150855	0.0178659	0.163464	0.0734157
ENSG00000059915	0.0657925	0.0619479	0.0888567	0.0445044
ENSG00000060069	0.262404	0.0216428	0.109193	0.0674579
ENSG00000060138	-0.228319	0.00994394	0.239877	0.0833614
ENSG00000060140	0.144986	0.000524436	0.157187	0.157187
ENSG00000060237	-0.376991	0.0208146	0.0702338	0.0702338
ENSG00000060303	0.20729	0.3514	0.0114281	0.0114281
ENSG00000060339	-0.275915	0.061922	0.045851	0.045851
ENSG00000060491	-0.213979	0.00679989	0.119828	0.0953906
ENSG00000060558	-0.12715	0.0405132	0.149403	0.0532322
ENSG00000060566	0.081104	0.00810454	0.17428	0.0884823
ENSG00000060642	0.457758	4.78e-05	0.265469	0.209156
ENSG00000060656	-0.124278	0.0169602	0.0803483	0.0748651
ENSG00000060688	-0.288407	0.00578451	0.120895	0.0988935
ENSG00000060709	-0.0340139	0.79545	0.000884366	0.000884363
ENSG00000060718	-0.0763367	0.0026948	0.166824	0.113169
ENSG00000060749	-0.136251	0.237285	0.0183801	0.0183801
ENSG00000060762	0.149339	0.00225749	0.172458	0.117022
ENSG00000060971	0.190171	0.00202054	0.157981	0.121788
ENSG00000060982	0.272352	0.0498337	0.0506069	0.0506069
ENSG00000061273	-0.17185	0.106692	0.0732036	0.0336878
ENSG00000061337	-0.193333	0.0325371	0.0799539	0.0592036
ENSG00000061455	0.366907	0.00675379	0.115112	0.0951784
ENSG00000061656	-0.101619	0.145409	0.027895	0.027895
ENSG00000061676	0.475185	0.0550478	0.0637506	0.0485446
ENSG00000061794	-0.389181	8.2e-06	0.318647	0.250509
ENSG00000061918	0.332645	0.00221732	0.122701	0.122701
ENSG00000061936	-0.31633	0.0461551	0.0736411	0.0516744
ENSG00000061938	-0.281202	0.00177893	0.150862	0.126349
ENSG00000061987	0.327022	0.0112759	0.115808	0.0822981
ENSG00000062038	-0.0642201	6.62e-05	0.239973	0.199495
ENSG00000062194	0.397678	0.0737108	0.0420814	0.0420814
ENSG00000062282	-0.0967943	0.0141726	0.102843	0.0777818
ENSG00000062370	0.130216	0.54077	0.00492321	0.00492321
ENSG00000062485	0.0553006	0.683641	0.00218519	0.00218518
ENSG00000062524	0.0354253	0.283798	0.0151185	0.0151185
ENSG00000062582	-0.256462	0.0374125	0.116889	0.0564935
ENSG00000062598	-0.223978	0.100719	0.0354675	0.0354504
ENSG00000062650	-0.10177	0.656482	0.00260325	0.00260325
ENSG00000062716	-0.0189401	0.851549	0.000460864	0.00046086
ENSG00000062725	0.321973	0.00806659	0.0921823	0.0921822
ENSG00000062822	-0.13762	0.0270713	0.0677623	0.0640942
ENSG00000063015	0.250871	0.226181	0.0192759	0.0192758
ENSG00000063046	0.0484988	0.651067	0.00269185	0.00269185
ENSG00000063127	0.850141	0.000675589	0.182586	0.148013
ENSG00000063169	0.129826	0.374592	0.010375	0.010375
ENSG00000063176	0.19548	0.0833744	0.0508071	0.0393789
ENSG00000063177	-0.14119	0.008035	0.166317	0.0871336
ENSG00000063180	0.184931	0.0689387	0.0781796	0.0429419
ENSG00000063241	0.437367	9.58e-05	0.261723	0.19174
ENSG00000063244	-0.222148	0.0148853	0.0957363	0.0769561
ENSG00000063245	0.642567	7.43e-06	0.32457	0.251323
ENSG00000063322	0.0587696	0.691216	0.00207617	0.00207616
ENSG00000063438	0.255719	0.0500034	0.0815992	0.0495678
ENSG00000063587	-0.20778	0.0173887	0.0823604	0.074154
ENSG00000063601	-0.414876	6.54e-06	0.280975	0.258849
ENSG00000063660	-0.121928	0.126328	0.0307538	0.0307538
ENSG00000063761	-0.23441	0.143707	0.0281324	0.0281324
ENSG00000063854	0.0636375	0.701138	0.00193824	0.00193824
ENSG00000063978	0.291782	0.141435	0.0284543	0.0284543
ENSG00000064012	-0.0756899	0.560138	0.00446722	0.00446722
ENSG00000064042	0.118977	0.276871	0.0155604	0.0155603
ENSG00000064102	-0.269999	2.53e-05	0.250232	0.225857
ENSG00000064115	0.142953	0.24713	0.0176274	0.0176274
ENSG00000064195	-0.227607	0.00187099	0.216567	0.123035
ENSG00000064199	0.341645	0.00867478	0.193142	0.0861943
ENSG00000064201	-0.0985386	0.540109	0.00493929	0.00493929
ENSG00000064205	0.115204	0.00228791	0.127431	0.121474
ENSG00000064218	-0.295029	0.0716041	0.0540978	0.0426465
ENSG00000064225	0.620831	0.000976406	0.197364	0.138491
ENSG00000064270	0.0636812	0.372183	0.0104801	0.0104801
ENSG00000064300	0.159919	0.00124612	0.239083	0.126919
ENSG00000064309	0.0251664	0.818414	0.000693613	0.00069361
ENSG00000064313	-0.310758	0.00793643	0.194598	0.0876862
ENSG00000064393	0.144126	0.21324	0.0203888	0.0203888
ENSG00000064419	-0.415829	0.00214889	0.147823	0.121997
ENSG00000064489	0.612135	0.064121	0.0450927	0.0450926
ENSG00000064490	-0.230023	0.107793	0.0564168	0.0338329
ENSG00000064545	-0.170371	0.000999942	0.208332	0.13331
ENSG00000064547	-0.190541	0.0102728	0.159505	0.081593
ENSG00000064601	0.0720585	0.243371	0.0179104	0.0179104
ENSG00000064607	-0.183199	0.0763369	0.0413297	0.0413297
ENSG00000064651	-0.101933	0.0096736	0.0977742	0.0872875
ENSG00000064652	0.182391	0.000142905	0.263886	0.174789
ENSG00000064655	0.0448064	0.102099	0.0547399	0.0346815
ENSG00000064666	-0.11225	0.00884229	0.121483	0.0880021
ENSG00000064687	-0.105674	0.271478	0.0159141	0.0159141
ENSG00000064692	-0.19369	0.0986049	0.0358955	0.0358955
ENSG00000064703	-0.420074	0.0313023	0.0609723	0.0609721
ENSG00000064726	0.115818	0.436252	0.00797646	0.00797646
ENSG00000064763	0.185577	0.0337874	0.075159	0.058788
ENSG00000064787	0.0904281	0.000275245	0.187503	0.170322
ENSG00000064886	0.165997	0.00837157	0.117518	0.0909192
ENSG00000064932	-0.214098	0.00173373	0.208896	0.120538
ENSG00000064933	-0.156145	0.237487	0.0277857	0.0182758
ENSG00000064961	0.193326	0.193074	0.022293	0.022293
ENSG00000064989	0.228546	0.0189537	0.0723779	0.0723779
ENSG00000064995	0.346403	0.00690764	0.0994538	0.0957074
ENSG00000064999	0.273229	0.0233372	0.113745	0.0662521
ENSG00000065000	-0.260591	0.103793	0.034821	0.034821
ENSG00000065029	-0.0169768	0.91505	0.000149735	0.000149732
ENSG00000065054	0.156638	0.100144	0.0355704	0.0355704
ENSG00000065057	-0.135637	0.0052308	0.154662	0.0974915
ENSG00000065060	-0.415949	0.00200438	0.125107	0.125107
ENSG00000065135	-0.0999464	0.613119	0.00336433	0.00336432
ENSG00000065150	-0.144712	0.011691	0.142779	0.079777
ENSG00000065154	0.16119	0.00183257	0.162924	0.125428
ENSG00000065183	-0.24838	0.00230388	0.176708	0.117694
ENSG00000065243	0.210157	0.0407971	0.108682	0.0536442
ENSG00000065268	-0.204833	0.00188368	0.202132	0.122154
ENSG00000065308	0.218675	0.0534855	0.0887189	0.0491649
ENSG00000065320	0.11788	0.00094742	0.179422	0.138025
ENSG00000065325	0.145016	0.000731055	0.203768	0.141042
ENSG00000065328	-0.226955	0.000102099	0.230624	0.191073
ENSG00000065357	0.153965	0.014473	0.132835	0.075884
ENSG00000065361	-0.165654	0.0790437	0.0446314	0.0405752
ENSG00000065371	1.23598	2.02e-05	0.236208	0.235105
ENSG00000065413	0.404908	0.000325678	0.255751	0.158421
ENSG00000065427	-0.250701	0.00412994	0.139593	0.105093
ENSG00000065457	-0.125334	0.290567	0.0146998	0.0146998
ENSG00000065485	-0.0210917	0.84693	0.000490355	0.000490353
ENSG00000065491	0.443949	0.00108578	0.139748	0.139748
ENSG00000065518	0.230972	0.133674	0.0295993	0.0295993
ENSG00000065526	0.0489228	0.773415	0.0010908	0.00109079
ENSG00000065534	0.07264	0.00311844	0.196929	0.105747
ENSG00000065548	-0.134309	0.205796	0.021066	0.021066
ENSG00000065559	0.133003	0.136501	0.0429286	0.0288757
ENSG00000065600	-0.176798	0.00185133	0.203077	0.117863
ENSG00000065609	0.486676	0.0173105	0.114667	0.0721128
ENSG00000065613	0.122814	0.272126	0.0158712	0.0158711
ENSG00000065615	0.332379	0.00975606	0.163095	0.0837472
ENSG00000065618	0.0467692	0.0810764	0.0400409	0.0400409
ENSG00000065621	-0.043816	0.529172	0.00521096	0.00521096
ENSG00000065665	-0.255304	0.103791	0.0516427	0.0344351
ENSG00000065675	-0.279218	0.00149126	0.132162	0.132162
ENSG00000065717	-0.0908187	0.103062	0.0349689	0.0349688
ENSG00000065802	0.214796	0.313877	0.0133482	0.0133482
ENSG00000065809	0.141463	0.000582917	0.200528	0.148568
ENSG00000065833	-0.128521	0.00710839	0.0951452	0.0951452
ENSG00000065882	0.1573	0.0132731	0.14056	0.0778904
ENSG00000065883	-0.904701	1.24e-05	0.352169	0.238904
ENSG00000065911	-0.11816	0.00349887	0.157544	0.108243
ENSG00000065923	-0.287916	0.0010761	0.195737	0.13514
ENSG00000065970	0.257597	0.122807	0.0313337	0.0313337
ENSG00000065978	-0.164981	0.10277	0.0664554	0.0346213
ENSG00000065989	-0.0133339	0.891887	0.000243094	0.000243091
ENSG00000066027	0.232069	0.00699428	0.111381	0.0945703
ENSG00000066032	0.277325	0.0297343	0.0621309	0.0621309
ENSG00000066044	-0.406746	0.000160087	0.262263	0.174837
ENSG00000066056	0.240829	0.0407192	0.0550814	0.0550814
ENSG00000066084	-0.403292	0.00216653	0.124734	0.123215
ENSG00000066117	-0.387709	0.000586171	0.216708	0.149039
ENSG00000066135	0.240659	0.00598983	0.128933	0.0972125
ENSG00000066136	0.20092	0.169447	0.0277792	0.0248272
ENSG00000066185	0.145641	0.122653	0.0313596	0.0313596
ENSG00000066230	0.0326175	0.028624	0.111211	0.0609496
ENSG00000066248	0.176932	0.0494525	0.0831346	0.0505369
ENSG00000066279	-0.299396	0.00014233	0.209283	0.186187
ENSG00000066294	0.544065	0.000133825	0.206397	0.189209
ENSG00000066322	-0.106439	0.51837	0.00548935	0.00548935
ENSG00000066336	0.33802	0.00069005	0.184902	0.147843
ENSG00000066379	-0.289519	0.000297883	0.259476	0.158791
ENSG00000066382	0.795993	0.00263412	0.180671	0.112677
ENSG00000066405	-0.100442	0.0484146	0.0770747	0.0509889
ENSG00000066422	0.0809926	0.691632	0.00207027	0.00207027
ENSG00000066427	-0.0722378	0.788744	0.000944736	0.000944733
ENSG00000066455	0.434046	0.000775515	0.242146	0.142432
ENSG00000066468	0.0842979	0.00451367	0.163592	0.101094
ENSG00000066557	0.266373	0.0155266	0.112457	0.0756838
ENSG00000066583	0.196853	0.147991	0.0275408	0.0275408
ENSG00000066629	0.156676	0.00336566	0.147143	0.109284
ENSG00000066651	-0.315452	0.000172751	0.21874	0.179036
ENSG00000066654	-0.0747112	0.626642	0.00311407	0.00311407
ENSG00000066697	-0.321193	0.000492348	0.237989	0.150304
ENSG00000066735	0.0251434	0.661217	0.00252723	0.00252723
ENSG00000066739	0.109998	0.385017	0.00993079	0.00993079
ENSG00000066777	-0.0866665	0.500552	0.00597144	0.00597144
ENSG00000066827	-0.239412	0.250352	0.017389	0.017389
ENSG00000066855	-0.258803	0.0021119	0.208124	0.116523
ENSG00000066923	0.12206	0.586397	0.00389529	0.00389529
ENSG00000066926	0.179619	0.00515928	0.190558	0.0964817
ENSG00000066933	0.321283	0.0157762	0.089717	0.0758985
ENSG00000067048	0.0783176	0.391238	0.00967377	0.00967376
ENSG00000067064	-0.0136507	0.868116	0.000362842	0.000362839
ENSG00000067066	0.276231	0.0273884	0.151902	0.0621605
ENSG00000067082	0.156809	0.0192095	0.0924871	0.0714815
ENSG00000067113	0.126495	0.000146598	0.228752	0.180647
ENSG00000067141	0.213233	3.31e-06	0.338135	0.264347
ENSG00000067167	-0.178838	0.155518	0.0267086	0.0265452
ENSG00000067177	-0.185911	0.000876631	0.196739	0.13957
ENSG00000067182	0.193228	0.00723942	0.110194	0.0936077
ENSG00000067191	0.216349	0.00368303	0.207951	0.102019
ENSG00000067208	0.124808	0.529456	0.00520378	0.00520378
ENSG00000067221	-0.176349	0.383195	0.0100072	0.0100072
ENSG00000067225	-0.16856	0.00117388	0.204859	0.130777
ENSG00000067248	0.160007	0.344096	0.0117797	0.0117797
ENSG00000067334	-0.122943	0.459021	0.00721526	0.00721526
ENSG00000067365	-0.313657	0.00624786	0.126471	0.0967533
ENSG00000067369	-0.3326	0.0169066	0.0750026	0.0750026
ENSG00000067445	0.245002	0.401398	0.00926637	0.00926637
ENSG00000067533	-0.353606	0.0023755	0.218795	0.115338
ENSG00000067560	-0.135548	0.505451	0.00583597	0.00583597
ENSG00000067596	-0.276638	0.115691	0.0325647	0.0325645
ENSG00000067601	0.3718	0.00387403	0.136307	0.109169
ENSG00000067606	-0.048108	0.705509	0.00187919	0.00187919
ENSG00000067646	0.0378697	0.747807	0.00136044	0.00136044
ENSG00000067704	0.0849122	0.575729	0.00412145	0.00412144
ENSG00000067715	0.157524	0.0211175	0.0699036	0.0699036
ENSG00000067798	0.408675	0.151822	0.0270278	0.0270278
ENSG00000067829	-0.244781	0.00508343	0.169179	0.0998455
ENSG00000067836	0.255541	0.00127398	0.203641	0.129492
ENSG00000067840	0.143403	0.00222851	0.191385	0.114156
ENSG00000067842	1.18509	0.0443737	0.0627664	0.0528557
ENSG00000067900	0.293487	0.00241475	0.187768	0.11355
ENSG00000067955	-0.162626	0.000496935	0.216184	0.149139
ENSG00000067992	-0.222933	0.00434111	0.145437	0.105749
ENSG00000068001	-0.168407	0.00454345	0.180472	0.0998896
ENSG00000068024	0.251868	0.017804	0.143655	0.0706379
ENSG00000068028	-0.256459	0.002715	0.147795	0.116101
ENSG00000068078	0.101893	0.0540423	0.0911423	0.0481742
ENSG00000068079	0.127728	0.153001	0.0563382	0.0266422
ENSG00000068097	0.00174579	0.991492	1.5e-06	1.5e-06
ENSG00000068120	-0.231786	0.0960271	0.0364526	0.0364525
ENSG00000068137	-0.145755	0.190632	0.0465677	0.022317
ENSG00000068305	0.35378	0.000432551	0.227614	0.152878
ENSG00000068308	-0.323762	0.0116393	0.0923897	0.0834162
ENSG00000068323	-0.0514614	0.754558	0.00128619	0.00128619
ENSG00000068354	-0.212204	0.182807	0.0233543	0.0233543
ENSG00000068366	-0.168367	0.0072167	0.157098	0.0908207
ENSG00000068383	0.176355	0.00897646	0.143324	0.0857912
ENSG00000068394	-0.272207	0.0294389	0.105624	0.0618742
ENSG00000068400	-0.333699	0.0104185	0.113842	0.0857944
ENSG00000068438	-0.147188	0.00316972	0.176243	0.107868
ENSG00000068489	-0.193508	0.00122174	0.136926	0.136926
ENSG00000068615	0.140732	0.0060943	0.166609	0.0945904
ENSG00000068650	-0.107745	0.00172213	0.200199	0.120592
ENSG00000068654	-0.230129	0.00338746	0.129824	0.111228
ENSG00000068697	0.600607	0.00207094	0.124328	0.124328
ENSG00000068724	0.24155	0.00829188	0.138236	0.0886507
ENSG00000068745	-0.0746316	0.665683	0.00245677	0.00245677
ENSG00000068781	0.907246	0.065422	0.0536223	0.0445933
ENSG00000068784	0.102092	0.530491	0.00517769	0.00517768
ENSG00000068796	-0.394703	0.000953215	0.192251	0.139133
ENSG00000068831	0.242581	0.000499057	0.265046	0.145677
ENSG00000068878	-0.333034	0.0102165	0.122116	0.0855147
ENSG00000068885	-0.739235	0.012308	0.0823364	0.0823364
ENSG00000068903	0.0747594	0.560218	0.00446541	0.0044654
ENSG00000068912	0.550497	0.000419621	0.162537	0.162537
ENSG00000068971	0.358585	1.41e-05	0.251037	0.243132
ENSG00000068976	0.130539	0.00675433	0.161662	0.090736
ENSG00000068985	-0.018392	0.827825	0.000622465	0.000622462
ENSG00000069011	-0.105842	0.00164909	0.240156	0.11895
ENSG00000069018	0.700059	0.0154899	0.0987015	0.075809
ENSG00000069020	0.253699	0.0342132	0.058973	0.058973
ENSG00000069122	0.202498	0.148811	0.0274298	0.0274298
ENSG00000069188	0.723493	0.000132051	0.223573	0.188694
ENSG00000069248	-0.330801	0.0254229	0.100973	0.0646603
ENSG00000069275	0.0108986	0.931724	9.66e-05	9.66e-05
ENSG00000069329	-0.313793	0.116545	0.0324124	0.0324124
ENSG00000069345	-0.00236287	0.991473	1.51e-06	1.5e-06
ENSG00000069399	0.0754401	0.418339	0.00861945	0.00861944
ENSG00000069424	-0.267459	0.00102037	0.183238	0.137605
ENSG00000069431	0.566385	0.000699141	0.150291	0.150291
ENSG00000069482	-0.0390894	0.254453	0.017091	0.017091
ENSG00000069493	0.33202	0.00660915	0.191561	0.0913001
ENSG00000069509	-0.136859	0.186305	0.0229851	0.022985
ENSG00000069535	0.0858662	0.00185686	0.183993	0.121086
ENSG00000069667	0.197697	0.172935	0.0454109	0.0243051
ENSG00000069696	-0.111806	0.393589	0.00957819	0.00957818
ENSG00000069702	0.163319	0.0039905	0.130739	0.107636
ENSG00000069712	0.201572	0.180388	0.0236144	0.0236144
ENSG00000069764	0.126908	0.00601013	0.147314	0.0959593
ENSG00000069812	0.0928448	0.0679717	0.0614701	0.043573
ENSG00000069849	0.110732	0.11312	0.0330298	0.0330297
ENSG00000069869	-0.200045	0.0301877	0.0696813	0.0616209
ENSG00000069943	0.128121	0.372788	0.0104537	0.0104537
ENSG00000069956	0.189558	0.00266978	0.164835	0.114342
ENSG00000069966	0.294349	0.0867708	0.0385957	0.0385957
ENSG00000069974	0.164268	7.88e-05	0.231484	0.197388
ENSG00000069998	-0.190465	0.0233232	0.0751241	0.067475
ENSG00000070010	-0.171604	0.253684	0.0171464	0.0171464
ENSG00000070018	-0.304458	0.120658	0.0316971	0.031697
ENSG00000070019	0.0963876	0.166828	0.0251512	0.0251512
ENSG00000070031	-0.0038703	0.933791	9.08e-05	9.08e-05
ENSG00000070047	-0.139724	0.330505	0.0124615	0.0124615
ENSG00000070061	-0.289372	0.0113501	0.0846165	0.0842013
ENSG00000070081	0.35331	0.000122165	0.223766	0.189397
ENSG00000070087	0.177951	3.89e-06	0.274026	0.274026
ENSG00000070159	-0.143269	0.227297	0.0191834	0.0191834
ENSG00000070182	0.466935	0.366036	0.0107528	0.0107528
ENSG00000070190	0.0941	0.310091	0.0135587	0.0135587
ENSG00000070193	0.292956	0.00282877	0.137374	0.115354
ENSG00000070214	0.159968	0.0358752	0.0680723	0.0574831
ENSG00000070269	-0.131081	0.482494	0.00649066	0.00649066
ENSG00000070366	0.219282	0.0719917	0.089202	0.0413045
ENSG00000070367	0.143178	0.426788	0.0083111	0.00831109
ENSG00000070371	-0.167403	0.239038	0.0182434	0.0182434
ENSG00000070404	-0.15033	0.00105985	0.147814	0.139844
ENSG00000070413	0.277376	0.00431204	0.185012	0.101581
ENSG00000070423	-0.174812	0.0449055	0.106228	0.0516442
ENSG00000070444	-0.312217	0.0398444	0.0712302	0.0554698
ENSG00000070476	-0.497996	0.00209462	0.124057	0.124057
ENSG00000070495	-0.250524	0.0235482	0.0674189	0.0674188
ENSG00000070501	-0.32285	9.06e-06	0.294833	0.247285
ENSG00000070526	0.120846	0.000342345	0.218942	0.162273
ENSG00000070540	0.292907	3.22e-06	0.391043	0.271248
ENSG00000070601	-0.0457893	0.861136	0.000402667	0.000402664
ENSG00000070610	0.256338	0.000198266	0.223975	0.174395
ENSG00000070614	0.239467	0.00191051	0.210607	0.118585
ENSG00000070669	-0.142188	0.000940434	0.226561	0.134875
ENSG00000070718	-0.36501	9.88e-06	0.309687	0.240411
ENSG00000070729	0.423675	0.119616	0.0655373	0.0312835
ENSG00000070731	0.050744	0.592034	0.00377914	0.00377913
ENSG00000070748	0.359562	0.017317	0.0744511	0.0744511
ENSG00000070756	-0.162905	0.000410881	0.261613	0.149766
ENSG00000070759	0.188034	0.000786041	0.224193	0.139102
ENSG00000070761	-0.255159	0.00297071	0.170167	0.110555
ENSG00000070770	-0.235607	0.00221169	0.185243	0.117109
ENSG00000070778	0.176681	0.000434127	0.234899	0.151163
ENSG00000070785	-0.187353	0.0409072	0.0868292	0.0543392
ENSG00000070808	0.521418	0.0465196	0.0579861	0.0519441
ENSG00000070814	-0.260611	3e-05	0.238705	0.223549
ENSG00000070831	0.263052	0.00186787	0.141308	0.125556
ENSG00000070882	-0.183771	0.000105498	0.245553	0.186009
ENSG00000070886	-0.627035	0.0394709	0.0557751	0.0557751
ENSG00000070950	-0.332838	3.26e-05	0.254772	0.218418
ENSG00000070961	0.156748	0.0111988	0.116471	0.0827866
ENSG00000070985	0.10608	0.0895296	0.037932	0.037932
ENSG00000071051	0.486969	0.000454142	0.16064	0.16064
ENSG00000071054	-0.232176	0.00939956	0.118601	0.0872936
ENSG00000071073	0.161544	0.000795497	0.216863	0.137733
ENSG00000071082	-0.130164	0.123035	0.0559369	0.0309758
ENSG00000071127	0.252571	0.0318697	0.0922513	0.0597559
ENSG00000071189	0.381622	0.00442847	0.106288	0.106288
ENSG00000071203	0.0305754	0.00375935	0.140823	0.107283
ENSG00000071205	0.227199	0.0145951	0.116283	0.0767834
ENSG00000071242	0.231203	0.00692711	0.0957513	0.0957513
ENSG00000071243	0.353397	0.0613615	0.0722037	0.0458774
ENSG00000071246	0.0588206	0.65815	0.00257632	0.00257632
ENSG00000071282	-0.133618	0.0763659	0.0775636	0.0406421
ENSG00000071462	-0.235375	0.000446488	0.250419	0.149308
ENSG00000071537	0.220954	0.0020194	0.199466	0.118163
ENSG00000071539	-0.141594	4.1e-05	0.253	0.211311
ENSG00000071553	-0.321673	0.00342429	0.173686	0.109059
ENSG00000071564	-0.132638	0.0291269	0.0674259	0.0623875
ENSG00000071575	0.0163065	0.882096	0.000289458	0.000289455
ENSG00000071626	-0.516432	1.8e-06	0.385149	0.281219
ENSG00000071655	-0.341814	0.0208507	0.0701943	0.0701943
ENSG00000071794	0.265948	0.001209	0.137177	0.137177
ENSG00000071859	-0.232552	0.00137808	0.200457	0.128117
ENSG00000071889	-0.0755951	0.468371	0.00691964	0.00691964
ENSG00000071894	-0.235933	7.73e-05	0.266422	0.194588
ENSG00000071909	-0.597076	0.0149641	0.14245	0.0766151
ENSG00000071967	0.117938	7.13e-05	0.272248	0.192818
ENSG00000071991	0.207023	0.00106962	0.146052	0.139444
ENSG00000071994	-0.314873	0.00175556	0.182185	0.123727
ENSG00000072041	1.52211	0.00290381	0.156448	0.112976
ENSG00000072042	-0.211989	0.0220333	0.0864859	0.0686533
ENSG00000072062	0.36896	8.95e-05	0.297246	0.184042
ENSG00000072071	-0.289725	0.000684587	0.150796	0.150796
ENSG00000072110	-0.287042	0.0135246	0.0801526	0.0801526
ENSG00000072121	0.146372	0.307468	0.0137066	0.0137066
ENSG00000072133	0.104393	0.0958294	0.0371279	0.0364807
ENSG00000072134	-0.133988	0.316685	0.0131942	0.0131942
ENSG00000072135	0.464153	2.35e-08	0.45944	0.375185
ENSG00000072163	0.0916602	0.0151706	0.119311	0.0751442
ENSG00000072195	0.128105	0.0243832	0.142761	0.0624138
ENSG00000072201	0.197228	0.153053	0.0268661	0.0268661
ENSG00000072210	0.160215	0.0110166	0.106558	0.0836301
ENSG00000072274	-0.120989	0.0264294	0.154217	0.0630773
ENSG00000072310	-0.129456	0.123964	0.0311412	0.0311412
ENSG00000072364	0.322946	0.00472314	0.136375	0.102609
ENSG00000072401	0.0186146	0.893571	0.000235535	0.000235532
ENSG00000072415	0.184424	0.00648631	0.158824	0.0924351
ENSG00000072422	-0.170408	0.056166	0.0694611	0.0477322
ENSG00000072501	-0.276842	0.00235735	0.134358	0.120249
ENSG00000072506	-0.170212	0.000324016	0.252353	0.157551
ENSG00000072518	0.257043	0.0168647	0.0871986	0.0744845
ENSG00000072571	-0.214383	7.99e-05	0.206575	0.201752
ENSG00000072609	0.166583	0.0617314	0.0721495	0.0453617
ENSG00000072657	0.186232	0.0363771	0.082455	0.0566409
ENSG00000072682	0.0620391	0.626451	0.00311753	0.00311752
ENSG00000072694	0.325767	0.00127153	0.170203	0.134144
ENSG00000072736	-0.235052	0.100872	0.0354186	0.0354186
ENSG00000072756	-0.300698	0.0651196	0.047167	0.044714
ENSG00000072778	0.179978	0.00732597	0.132959	0.0917725
ENSG00000072786	0.372801	0.00782063	0.0929071	0.0929071
ENSG00000072803	0.0948092	0.633843	0.00298568	0.00298568
ENSG00000072818	0.200667	0.0405302	0.122482	0.0532805
ENSG00000072832	0.320277	0.0523838	0.0495087	0.0495087
ENSG00000072840	0.351344	0.00239508	0.246682	0.116552
ENSG00000072849	0.136395	0.213668	0.0203507	0.0203506
ENSG00000072858	0.266592	0.000464468	0.219198	0.155453
ENSG00000072864	-0.231427	0.0018242	0.185493	0.121902
ENSG00000072952	0.165678	0.00290917	0.165011	0.111276
ENSG00000072954	0.235463	0.00969727	0.0878811	0.0878811
ENSG00000072958	-0.245937	0.17327	0.0244039	0.0244039
ENSG00000073008	-0.175528	0.000616584	0.242292	0.142577
ENSG00000073050	-0.341349	0.00159559	0.170369	0.127435
ENSG00000073060	-0.140886	0.0125627	0.167316	0.0782706
ENSG00000073067	-0.0384457	0.0502326	0.0830123	0.049625
ENSG00000073111	-0.158982	9.53e-05	0.202053	0.197454
ENSG00000073146	-1.8772	0.00123914	0.2322	0.128772
ENSG00000073150	-0.362799	0.000797801	0.192621	0.144648
ENSG00000073169	-0.124261	0.266958	0.0162174	0.0162174
ENSG00000073282	0.280105	0.507267	0.00578632	0.00578632
ENSG00000073331	0.18101	0.262179	0.0165451	0.0165451
ENSG00000073350	0.148382	0.20986	0.0206928	0.0206928
ENSG00000073417	0.148598	0.0122229	0.0937963	0.0817101
ENSG00000073464	-0.0391012	0.596265	0.00369343	0.00369342
ENSG00000073536	-0.178669	0.000946332	0.187288	0.137922
ENSG00000073578	0.129086	0.0575036	0.0843898	0.0460373
ENSG00000073584	0.427039	0.00278326	0.189431	0.11388
ENSG00000073598	-0.456948	0.467597	0.00694375	0.00694375
ENSG00000073605	0.149456	0.0156121	0.184137	0.0734082
ENSG00000073614	-0.192066	0.284868	0.0150515	0.0150515
ENSG00000073670	0.164599	0.49126	0.00623462	0.00623462
ENSG00000073711	0.132929	0.00197721	0.178708	0.119328
ENSG00000073712	0.179821	0.00183745	0.189202	0.120466
ENSG00000073734	0.165953	0.00256595	0.119227	0.119227
ENSG00000073737	0.0428404	0.00894162	0.103804	0.0887806
ENSG00000073756	-0.0535277	0.248125	0.0175534	0.0175534
ENSG00000073792	-0.261652	0.00266618	0.118316	0.118316
ENSG00000073803	0.291555	0.0472239	0.0676214	0.051494
ENSG00000073849	0.00873118	0.868744	0.00035936	0.000359359
ENSG00000073861	0.275069	0.0483774	0.119932	0.0495498
ENSG00000073905	-0.198145	0.0604452	0.0463766	0.0463765
ENSG00000073910	0.204512	0.270508	0.0159786	0.0159786
ENSG00000073921	0.337924	0.0211666	0.11452	0.0692465
ENSG00000073969	0.128323	0.341725	0.011896	0.011896
ENSG00000074047	0.335635	0.108743	0.0338495	0.0338494
ENSG00000074054	-0.0983647	0.599383	0.00363107	0.00363106
ENSG00000074071	-0.211553	0.000437946	0.203704	0.155742
ENSG00000074181	-0.109885	0.00881989	0.170237	0.084352
ENSG00000074201	-0.235407	0.00748424	0.147261	0.0900153
ENSG00000074211	-0.14138	0.0420836	0.114189	0.0532973
ENSG00000074219	-0.0313304	0.636184	0.00294465	0.00294465
ENSG00000074266	-0.488881	0.00687006	0.135615	0.0949481
ENSG00000074276	0.0569623	0.0254906	0.0990848	0.0643231
ENSG00000074317	0.887787	0.0120932	0.0827448	0.0827448
ENSG00000074319	-0.0535395	0.745372	0.00138779	0.00138779
ENSG00000074356	0.182084	0.228771	0.0190623	0.0190622
ENSG00000074370	0.096727	0.00708529	0.150467	0.0911126
ENSG00000074410	0.0906895	0.000137826	0.189355	0.189242
ENSG00000074416	0.113945	0.00562479	0.129958	0.0983541
ENSG00000074527	0.19604	0.000171627	0.231453	0.177759
ENSG00000074582	-0.163206	0.0524181	0.0677262	0.0490299
ENSG00000074590	-0.337764	0.00780734	0.092947	0.092947
ENSG00000074603	0.339417	0.000917348	0.212965	0.135437
ENSG00000074621	-0.427101	0.0102144	0.0866703	0.0866703
ENSG00000074657	0.257294	0.164984	0.0253712	0.0253712
ENSG00000074660	0.680757	3e-05	0.257956	0.223444
ENSG00000074695	0.13375	0.182054	0.0234349	0.0234349
ENSG00000074696	-0.163351	0.00195458	0.161979	0.122301
ENSG00000074706	0.414141	0.0222985	0.0874891	0.0680123
ENSG00000074755	0.112013	0.00430392	0.186184	0.0992883
ENSG00000074800	-0.193442	8.18e-05	0.265115	0.192171
ENSG00000074842	-0.13019	0.0545845	0.0680241	0.0479739
ENSG00000074855	-0.302215	0.00299845	0.157434	0.112356
ENSG00000074935	-0.32702	0.041807	0.0661676	0.0544571
ENSG00000074964	0.300298	0.0106147	0.0885097	0.0857608
ENSG00000074966	0.261263	0.155462	0.0265538	0.0265538
ENSG00000075035	0.248791	0.0634036	0.0596136	0.0449288
ENSG00000075043	1.08908	0.141464	0.0284502	0.0284502
ENSG00000075073	0.0461519	0.0780394	0.0775011	0.0398808
ENSG00000075089	0.109996	0.479159	0.0065901	0.0065901
ENSG00000075131	-0.334545	0.000577201	0.154887	0.154887
ENSG00000075142	0.116154	0.0019412	0.173418	0.121795
ENSG00000075151	0.230458	0.00883729	0.11961	0.0882346
ENSG00000075188	-0.334558	1.22e-05	0.294799	0.237127
ENSG00000075213	-0.053585	0.570005	0.00424625	0.00424624
ENSG00000075218	-0.215785	4.04e-05	0.233659	0.216431
ENSG00000075223	0.20792	0.000698357	0.164663	0.149491
ENSG00000075234	0.166053	0.0126241	0.112403	0.0807914
ENSG00000075239	0.174984	5.53e-05	0.224444	0.208563
ENSG00000075240	0.184408	0.00264914	0.163918	0.114136
ENSG00000075275	-0.0717162	0.0697416	0.0725389	0.0424352
ENSG00000075290	-0.558139	0.0729387	0.0423079	0.0423079
ENSG00000075292	0.620241	0.000546317	0.245352	0.150066
ENSG00000075303	0.175813	0.28623	0.0149666	0.0149666
ENSG00000075336	0.221418	0.0406141	0.129505	0.0524547
ENSG00000075340	0.91457	0.00534511	0.137696	0.0992358
ENSG00000075391	-0.436638	0.000220401	0.212018	0.174917
ENSG00000075399	0.254446	0.026099	0.148129	0.0629058
ENSG00000075407	-0.294754	0.117827	0.0321864	0.0321863
ENSG00000075413	-0.440915	0.0569608	0.0476725	0.0476725
ENSG00000075415	0.0922937	0.477794	0.00663113	0.00663112
ENSG00000075420	-0.291841	0.0190374	0.0722769	0.0722769
ENSG00000075426	0.136465	0.0258251	0.0769243	0.0649554
ENSG00000075461	-0.167362	0.00583767	0.0997728	0.0997728
ENSG00000075539	0.203551	0.000312009	0.260564	0.161336
ENSG00000075568	0.236524	0.00022679	0.236197	0.167989
ENSG00000075618	-0.131733	0.00225196	0.149836	0.119831
ENSG00000075624	-0.197517	0.00403933	0.167665	0.105347
ENSG00000075643	-0.358563	0.00402748	0.13517	0.107848
ENSG00000075651	0.144262	0.0184	0.133444	0.0704675
ENSG00000075673	-0.11406	0.364221	0.0108345	0.0108345
ENSG00000075702	-0.225482	9.2e-05	0.253818	0.189993
ENSG00000075711	0.466883	0.000595476	0.180553	0.151812
ENSG00000075785	-0.304489	0.105633	0.034454	0.034454
ENSG00000075790	0.438733	4.79e-05	0.222332	0.213328
ENSG00000075826	-0.0495952	0.715208	0.0017519	0.0017519
ENSG00000075856	-0.407767	0.001322	0.20922	0.127447
ENSG00000075884	0.36838	0.000341474	0.22929	0.1589
ENSG00000075886	-0.00276339	0.991265	1.58e-06	1.58e-06
ENSG00000075914	-0.266561	3.61e-05	0.246019	0.21639
ENSG00000075945	0.15684	0.0299673	0.0619547	0.0619547
ENSG00000075975	-0.0342135	0.830641	0.000601955	0.000601952
ENSG00000076003	-0.20898	0.000265894	0.173488	0.173488
ENSG00000076043	-0.1438	0.0340383	0.0669543	0.0588207
ENSG00000076053	0.315228	0.0477481	0.05155	0.05155
ENSG00000076067	0.186074	0.0974643	0.03614	0.03614
ENSG00000076108	0.0836881	0.644378	0.00280377	0.00280377
ENSG00000076201	-0.299084	0.0877291	0.0383626	0.0383626
ENSG00000076242	0.182917	0.0259275	0.140772	0.0629018
ENSG00000076248	-0.385697	2.86e-05	0.226838	0.226838
ENSG00000076258	0.140098	0.00276654	0.151988	0.113994
ENSG00000076321	0.542963	0.00129276	0.135575	0.135575
ENSG00000076344	-0.00897722	0.909846	0.000168723	0.000168719
ENSG00000076351	0.123573	0.021534	0.0694575	0.0694575
ENSG00000076356	0.210058	0.00108953	0.189382	0.133991
ENSG00000076382	-0.262429	6.28e-05	0.208089	0.208089
ENSG00000076513	0.190308	0.00153385	0.200267	0.12394
ENSG00000076554	0.00825357	0.928724	0.000105291	0.000105289
ENSG00000076555	0.150813	0.00149852	0.244635	0.118264
ENSG00000076604	-0.0544372	0.593203	0.00375532	0.00375532
ENSG00000076641	0.101712	0.0146828	0.102897	0.0767989
ENSG00000076650	-0.432242	0.00490878	0.103857	0.103857
ENSG00000076662	0.239948	0.00130306	0.186509	0.129748
ENSG00000076685	0.0780696	0.47595	0.00668685	0.00668684
ENSG00000076706	0.177242	0.0588132	0.0469734	0.0469734
ENSG00000076716	-0.116005	0.0879258	0.0506216	0.0381938
ENSG00000076770	0.052016	0.577805	0.00407677	0.00407677
ENSG00000076826	-0.318064	0.00365688	0.124363	0.111013
ENSG00000076864	0.152503	0.014902	0.077911	0.077911
ENSG00000076924	-0.290404	0.00270942	0.189867	0.112006
ENSG00000076928	-0.101936	0.207351	0.0209222	0.0209221
ENSG00000076944	-0.253113	0.0941542	0.0368676	0.0368676
ENSG00000076984	0.153123	0.444379	0.00769784	0.00769783
ENSG00000077009	0.789717	0.0184044	0.0761716	0.0729911
ENSG00000077044	0.426997	2.81e-05	0.324633	0.220644
ENSG00000077063	-0.217431	0.00491296	0.18993	0.100183
ENSG00000077080	1.26597	0.00112176	0.153203	0.137745
ENSG00000077092	0.242176	0.0706206	0.0430036	0.0430036
ENSG00000077097	0.25915	0.0306168	0.0883819	0.0607754
ENSG00000077147	0.243543	0.110847	0.0334509	0.0334509
ENSG00000077150	-0.0195078	0.844275	0.000507735	0.000507731
ENSG00000077152	-0.146956	0.000296802	0.196578	0.167356
ENSG00000077157	0.0898959	0.00483819	0.178882	0.0969368
ENSG00000077232	-0.0980231	0.385779	0.00989901	0.009899
ENSG00000077235	-0.432593	0.0292909	0.0624701	0.0624701
ENSG00000077238	0.224828	0.00467657	0.105001	0.105001
ENSG00000077254	0.356841	0.0023384	0.149754	0.119553
ENSG00000077264	0.978713	0.00648848	0.100052	0.0970855
ENSG00000077274	0.128046	0.0013708	0.134174	0.134174
ENSG00000077312	-0.304122	0.000595465	0.211501	0.14907
ENSG00000077348	-0.131916	0.00129243	0.184402	0.129753
ENSG00000077380	0.251172	0.0949932	0.0742553	0.0363247
ENSG00000077420	0.215714	0.000770424	0.243352	0.136988
ENSG00000077454	0.0410971	0.799829	0.000846096	0.000846093
ENSG00000077458	-0.100095	0.62099	0.0032172	0.0032172
ENSG00000077463	0.136675	0.0581526	0.048048	0.0472001
ENSG00000077514	0.0728012	0.565035	0.00435662	0.00435662
ENSG00000077549	0.383942	0.000175421	0.232796	0.178324
ENSG00000077585	0.0308563	0.735395	0.00150299	0.00150299
ENSG00000077616	1.34031	0.000101038	0.240514	0.190913
ENSG00000077684	-0.0978434	0.53278	0.00512024	0.00512024
ENSG00000077713	0.102985	0.348052	0.011588	0.011588
ENSG00000077721	-0.155826	0.140116	0.028644	0.028644
ENSG00000077782	0.217473	0.00246196	0.152776	0.117251
ENSG00000077935	-0.834018	0.00151524	0.131781	0.131781
ENSG00000077942	0.112178	0.00173164	0.128594	0.128594
ENSG00000077943	0.166889	0.00308589	0.117903	0.114534
ENSG00000077984	0.0774403	0.209	0.020771	0.020771
ENSG00000078018	0.194079	0.113593	0.0329433	0.0329432
ENSG00000078043	0.302927	0.1593	0.0408636	0.0258897
ENSG00000078053	0.560015	0.00548705	0.101231	0.101231
ENSG00000078061	0.05582	0.553574	0.00461839	0.00461839
ENSG00000078070	0.0957218	0.442173	0.00777269	0.00777269
ENSG00000078081	-0.119967	0.0916837	0.0393663	0.0374195
ENSG00000078098	-0.105887	0.0207463	0.109152	0.0680564
ENSG00000078114	-0.0804762	0.0190508	0.115523	0.0695315
ENSG00000078124	0.210839	0.0225464	0.0684093	0.0684093
ENSG00000078140	0.00975921	0.944312	6.42e-05	6.42e-05
ENSG00000078142	0.272442	0.0378161	0.103607	0.0550006
ENSG00000078177	0.00640758	0.972039	1.62e-05	1.62e-05
ENSG00000078237	-0.193746	0.00980928	0.148025	0.0868405
ENSG00000078246	-0.253634	0.000495112	0.253056	0.14766
ENSG00000078269	-0.40156	0.00377235	0.110082	0.110082
ENSG00000078295	0.618787	0.00716289	0.107803	0.0940969
ENSG00000078304	-0.0533941	0.758205	0.00124703	0.00124702
ENSG00000078319	-0.144562	0.12098	0.0316421	0.0316421
ENSG00000078328	0.387487	0.131568	0.029923	0.029923
ENSG00000078369	-0.0168138	0.90759	0.000177314	0.000177311
ENSG00000078399	-0.171187	4.85e-05	0.250826	0.213438
ENSG00000078401	0.0500199	0.25077	0.0173584	0.0173584
ENSG00000078403	-0.0858415	0.544381	0.00483589	0.00483589
ENSG00000078487	0.219644	0.0866972	0.0386137	0.0386137
ENSG00000078549	0.273876	0.00368251	0.176367	0.103867
ENSG00000078579	-0.366643	2.14e-05	0.318008	0.226819
ENSG00000078589	0.284248	6.45e-05	0.33005	0.188919
ENSG00000078596	0.113873	3.15e-05	0.253802	0.220035
ENSG00000078618	-0.124626	0.436981	0.00795117	0.00795117
ENSG00000078668	-0.321842	0.0013755	0.134092	0.134092
ENSG00000078674	-0.0866297	0.42263	0.00846168	0.00846168
ENSG00000078687	-0.081383	0.697887	0.00198283	0.00198283
ENSG00000078699	-0.0211404	0.89673	0.000221681	0.00022168
ENSG00000078725	0.176001	0.588722	0.00384712	0.00384711
ENSG00000078747	0.32438	0.0482875	0.0672326	0.0513438
ENSG00000078804	0.0855361	0.000370593	0.239328	0.154053
ENSG00000078808	0.362215	0.0147404	0.0781627	0.0781627
ENSG00000078814	-0.313942	0.00227911	0.198762	0.117388
ENSG00000078898	-1.22262	0.0218331	0.122838	0.0681548
ENSG00000078900	-0.238616	0.00170445	0.140794	0.128314
ENSG00000078902	-0.0623746	0.728053	0.00159104	0.00159104
ENSG00000078967	-0.183504	0.275526	0.0190569	0.0156371
ENSG00000079102	0.475717	0.00169322	0.172475	0.125776
ENSG00000079112	-0.0297999	0.656951	0.00259567	0.00259567
ENSG00000079134	-0.254981	0.213954	0.0203253	0.0203253
ENSG00000079150	0.407639	0.0177954	0.073825	0.073825
ENSG00000079156	0.331754	0.0387726	0.0561734	0.0561733
ENSG00000079215	-0.0844315	0.458131	0.00724391	0.0072439
ENSG00000079246	-0.208078	0.122672	0.0313563	0.0313563
ENSG00000079257	0.158617	0.000126114	0.217795	0.187809
ENSG00000079263	0.311259	0.000225566	0.253113	0.167993
ENSG00000079277	0.307811	0.0180973	0.139749	0.0712838
ENSG00000079308	0.0947858	0.002685	0.207203	0.108326
ENSG00000079313	-0.416395	0.0331485	0.0596829	0.0596829
ENSG00000079332	-0.0493946	0.842517	0.000519417	0.000519414
ENSG00000079335	0.101829	0.0264696	0.123842	0.061821
ENSG00000079337	-0.097165	0.551895	0.00465762	0.00465762
ENSG00000079385	0.0438682	0.0742258	0.0449779	0.0418397
ENSG00000079387	-0.398367	0.0166351	0.0753752	0.0753751
ENSG00000079432	0.410651	0.0384873	0.0596443	0.0563189
ENSG00000079435	-0.0372914	0.566805	0.0043171	0.0043171
ENSG00000079459	-0.279345	0.00030151	0.21837	0.169864
ENSG00000079462	-0.125942	0.000481346	0.18367	0.155578
ENSG00000079482	-0.0308897	0.826877	0.000629451	0.000629448
ENSG00000079616	-0.346511	0.000427102	0.162113	0.162113
ENSG00000079689	0.0625634	0.00093083	0.209527	0.133829
ENSG00000079691	0.109772	0.286559	0.0149462	0.0149462
ENSG00000079739	0.121027	0.000873346	0.194429	0.139046
ENSG00000079785	-0.147456	0.45015	0.00750472	0.00750471
ENSG00000079805	0.39698	0.000553636	0.219334	0.148932
ENSG00000079819	-0.20117	0.00216946	0.146481	0.121734
ENSG00000079841	-0.550632	0.398947	0.00936327	0.00936326
ENSG00000079931	0.117631	0.29609	0.0143672	0.0143672
ENSG00000079950	0.179992	0.19283	0.031756	0.0222558
ENSG00000079974	-0.233141	0.231277	0.0188583	0.0188583
ENSG00000079999	-0.323363	0.00265566	0.174415	0.113761
ENSG00000080007	-0.0338959	0.681568	0.00221558	0.00221558
ENSG00000080031	0.0960776	0.00214239	0.173607	0.117919
ENSG00000080166	-1.32701	0.000564539	0.155419	0.155419
ENSG00000080189	-0.204807	0.0214512	0.0983657	0.0681468
ENSG00000080200	0.299244	0.000912012	0.202745	0.137183
ENSG00000080224	0.458896	0.0268093	0.106187	0.0627652
ENSG00000080293	0.607155	0.00114522	0.158038	0.136689
ENSG00000080298	-0.460964	0.00870662	0.137604	0.0889884
ENSG00000080345	-0.428035	0.00600407	0.0991117	0.0991114
ENSG00000080371	-0.259208	0.141862	0.0283934	0.0283934
ENSG00000080493	0.0475352	0.00185743	0.182455	0.119975
ENSG00000080503	0.252231	0.00345483	0.176914	0.108077
ENSG00000080546	-0.131393	0.0182115	0.0745291	0.0732725
ENSG00000080561	0.174477	0.0947996	0.0367235	0.0367235
ENSG00000080573	-0.173283	0.0106769	0.110892	0.0846459
ENSG00000080603	-0.512111	0.0095719	0.0881845	0.0881845
ENSG00000080608	-0.197562	0.000358281	0.219108	0.160122
ENSG00000080618	-0.625862	0.0687789	0.0435741	0.043574
ENSG00000080644	0.145446	0.0160818	0.111916	0.0744034
ENSG00000080709	-0.131339	0.52674	0.00527276	0.00527276
ENSG00000080802	0.279446	0.216319	0.0201168	0.0201168
ENSG00000080815	0.182711	0.0180279	0.111267	0.0714321
ENSG00000080819	-0.254659	0.000434907	0.191289	0.158141
ENSG00000080822	0.170361	0.20662	0.0209896	0.0209896
ENSG00000080823	-0.169753	0.131785	0.0298894	0.0298893
ENSG00000080824	-0.295018	3.8e-06	0.303084	0.26958
ENSG00000080839	-0.234159	0.000661792	0.164623	0.150545
ENSG00000080845	-0.252674	0.00271144	0.178692	0.112234
ENSG00000080854	-0.127741	0.285595	0.0150062	0.0150061
ENSG00000080947	-0.352313	0.408939	0.00897355	0.00897355
ENSG00000080986	-0.325272	0.000134727	0.189801	0.189801
ENSG00000081014	0.226072	0.149368	0.0434456	0.0270873
ENSG00000081019	0.392137	0.000388954	0.215262	0.158695
ENSG00000081026	0.152442	0.00910784	0.123033	0.0866892
ENSG00000081041	-0.0707965	0.0129216	0.137277	0.0800591
ENSG00000081051	-1.86823	0.00219842	0.125824	0.122802
ENSG00000081052	0.28532	0.0544188	0.0486722	0.0486721
ENSG00000081059	-0.124453	0.00262989	0.161718	0.114564
ENSG00000081087	0.289101	0.000943476	0.201469	0.136144
ENSG00000081148	0.775632	0.503358	0.00589355	0.00589355
ENSG00000081154	0.406715	0.0490626	0.0509507	0.0509507
ENSG00000081177	0.329859	0.0259071	0.065249	0.065249
ENSG00000081181	-0.213064	0.00100863	0.141512	0.141512
ENSG00000081189	0.19184	0.000473558	0.173749	0.15764
ENSG00000081237	0.226831	3.42e-05	0.342971	0.200078
ENSG00000081277	-0.149108	0.00192304	0.182015	0.120877
ENSG00000081307	-0.0533254	0.808959	0.00076918	0.000769178
ENSG00000081320	0.186318	0.000803153	0.235086	0.136613
ENSG00000081377	0.362244	0.00832668	0.0988753	0.0913161
ENSG00000081386	-0.0104608	0.967371	2.2e-05	2.2e-05
ENSG00000081665	-0.126915	0.436793	0.00795767	0.00795766
ENSG00000081692	-0.329643	0.0107771	0.14908	0.0828113
ENSG00000081721	-0.158746	0.119615	0.0318759	0.0318758
ENSG00000081760	-0.105299	0.479325	0.00658513	0.00658513
ENSG00000081791	0.307169	0.00449893	0.172276	0.106216
ENSG00000081800	0.417908	0.00509139	0.102995	0.102995
ENSG00000081803	-0.0351091	0.759154	0.00123695	0.00123694
ENSG00000081818	0.509545	2.06e-05	0.234642	0.234642
ENSG00000081853	-0.27974	0.324745	0.0127619	0.0127619
ENSG00000081870	0.00248269	0.985088	4.6e-06	4.6e-06
ENSG00000081913	0.197822	0.0719876	0.0732033	0.0420106
ENSG00000081923	0.103268	0.00644116	0.154733	0.0926941
ENSG00000081985	0.600435	0.0529051	0.0492912	0.0492912
ENSG00000082014	0.408539	0.000142039	0.239964	0.181562
ENSG00000082068	-0.337339	0.113693	0.0329251	0.0329251
ENSG00000082074	0.243161	0.000223107	0.248131	0.169449
ENSG00000082146	0.228628	6.89e-05	0.24002	0.200082
ENSG00000082153	0.0847471	0.565073	0.00435576	0.00435576
ENSG00000082175	0.439107	0.0109138	0.101676	0.0839246
ENSG00000082196	0.198853	0.00277975	0.130302	0.116498
ENSG00000082212	0.137502	0.00770334	0.186784	0.0862589
ENSG00000082213	0.0912905	0.504737	0.00585558	0.00585558
ENSG00000082258	0.436139	0.0113792	0.143242	0.0821129
ENSG00000082269	0.0805167	0.491765	0.00622014	0.00622011
ENSG00000082397	0.0959563	0.000405235	0.23421	0.151678
ENSG00000082438	-0.522961	0.00435618	0.106677	0.106677
ENSG00000082458	-0.395231	0.001084	0.139787	0.139787
ENSG00000082482	0.492817	0.00573858	0.205118	0.0973274
ENSG00000082497	0.167711	0.0018947	0.215243	0.118112
ENSG00000082512	-0.0673331	0.221248	0.019691	0.0196908
ENSG00000082515	-0.411111	0.00108236	0.216083	0.135777
ENSG00000082516	-0.359084	0.000114725	0.273083	0.181546
ENSG00000082641	0.241752	0.00104594	0.230017	0.131596
ENSG00000082684	-0.486554	0.0425459	0.0955014	0.0532766
ENSG00000082701	-0.493372	0.00769615	0.115239	0.0927464
ENSG00000082781	-0.343707	0.00115318	0.154849	0.136913
ENSG00000082805	-0.106447	0.325111	0.0127426	0.0127426
ENSG00000082898	-0.267686	0.0311113	0.0690663	0.060831
ENSG00000082929	1.20889	0.342093	0.0118779	0.0118779
ENSG00000082996	0.558785	0.000419582	0.242506	0.15926
ENSG00000083093	-0.24302	0.0055371	0.104809	0.100739
ENSG00000083097	0.230984	0.161542	0.0335494	0.025732
ENSG00000083099	0.386307	0.00202375	0.224967	0.116898
ENSG00000083123	0.262722	0.00985538	0.144876	0.0850695
ENSG00000083168	-0.272365	0.0297657	0.0621071	0.0621071
ENSG00000083223	0.151277	0.276424	0.0155894	0.0155894
ENSG00000083290	0.306114	0.0301692	0.0889859	0.0612247
ENSG00000083307	-0.29388	0.000241657	0.22024	0.170479
ENSG00000083312	-0.22897	0.247646	0.017589	0.017589
ENSG00000083444	-0.0655177	0.32953	0.0125119	0.0125119
ENSG00000083454	0.0450086	0.626567	0.00311542	0.00311542
ENSG00000083457	-0.0600792	0.587155	0.00387953	0.00387953
ENSG00000083520	-0.27197	0.00973179	0.158837	0.0832239
ENSG00000083535	-0.139165	0.206217	0.0270603	0.0209735
ENSG00000083544	0.212007	0.188759	0.0227309	0.0227309
ENSG00000083622	-0.288762	0.0151572	0.192773	0.0718604
ENSG00000083635	-0.251935	0.00018186	0.274302	0.167915
ENSG00000083642	-0.10617	0.493374	0.00617401	0.00617401
ENSG00000083720	0.0823532	0.25256	0.034785	0.0171325
ENSG00000083750	-0.0998275	0.424507	0.00839343	0.00839343
ENSG00000083782	-0.0991976	0.0977026	0.0360887	0.0360887
ENSG00000083799	0.291237	0.0049258	0.197321	0.0966043
ENSG00000083807	-0.193156	0.00093582	0.244575	0.134311
ENSG00000083812	0.250903	0.22869	0.0190688	0.0190688
ENSG00000083814	0.296811	0.000302103	0.207534	0.165575
ENSG00000083817	0.188901	0.282196	0.0152195	0.0152195
ENSG00000083828	0.186686	0.0760174	0.0414197	0.0414197
ENSG00000083838	0.391754	0.0895771	0.053335	0.0378776
ENSG00000083844	0.126715	0.108813	0.033836	0.033836
ENSG00000083845	-0.0725446	0.0949881	0.0757354	0.0357524
ENSG00000083857	-0.207185	0.000794021	0.171237	0.14607
ENSG00000083896	0.353136	0.13335	0.0296488	0.0296488
ENSG00000083937	0.140748	0.0904995	0.0377384	0.0377031
ENSG00000084070	0.331964	0.000576817	0.173496	0.153655
ENSG00000084072	-0.302403	0.0379078	0.112285	0.055049
ENSG00000084073	0.380814	0.00387955	0.109418	0.109418
ENSG00000084090	-0.345605	0.048125	0.0513764	0.0513764
ENSG00000084092	0.0545323	0.624389	0.00315493	0.00315492
ENSG00000084093	0.302757	0.102368	0.0452038	0.035174
ENSG00000084110	-0.171785	0.720348	0.00168648	0.00168648
ENSG00000084112	0.528501	0.00526651	0.120798	0.102247
ENSG00000084207	-0.198853	6.45e-07	0.402198	0.293038
ENSG00000084234	0.149739	0.0628722	0.0714903	0.044963
ENSG00000084444	0.0535906	0.782317	0.0010046	0.0010046
ENSG00000084453	-0.86966	0.00491793	0.106299	0.103777
ENSG00000084463	-0.306846	0.0497002	0.050666	0.050666
ENSG00000084623	-0.207639	0.00403241	0.178397	0.103074
ENSG00000084628	0.551908	0.110817	0.0334565	0.0334565
ENSG00000084636	0.0626434	0.459601	0.00719664	0.00719664
ENSG00000084652	-0.184422	0.205227	0.021119	0.021119
ENSG00000084674	0.216	0.0208836	0.101237	0.0700613
ENSG00000084676	0.247375	0.000488103	0.268112	0.14419
ENSG00000084693	-0.118438	0.406732	0.00905843	0.00905843
ENSG00000084710	-0.172216	0.25071	0.0173627	0.0173627
ENSG00000084731	-0.220225	0.0683324	0.0535041	0.0437137
ENSG00000084733	0.276257	0.200712	0.0215454	0.0215454
ENSG00000084734	-1.90963	0.00118392	0.221783	0.13351
ENSG00000084754	0.219577	0.00034014	0.221735	0.15952
ENSG00000084764	0.0459664	0.44506	0.00767484	0.00767484
ENSG00000084774	-0.168624	0.000330438	0.168271	0.168271
ENSG00000085063	0.34158	0.000160454	0.185609	0.185609
ENSG00000085117	-0.113936	0.0745297	0.041844	0.041844
ENSG00000085185	-0.167993	0.12675	0.0306855	0.0306855
ENSG00000085224	-0.417587	0.00937565	0.0886678	0.0886678
ENSG00000085231	0.0272578	0.855419	0.000436882	0.000436881
ENSG00000085265	0.0638191	0.260835	0.0166386	0.0166386
ENSG00000085274	0.313564	0.176483	0.0240429	0.0240429
ENSG00000085276	0.252769	0.0101332	0.0874522	0.0868367
ENSG00000085365	0.302441	0.087762	0.0383546	0.0383546
ENSG00000085377	-0.243527	0.0298915	0.0620119	0.0620119
ENSG00000085382	0.0992192	0.682263	0.00220536	0.00220535
ENSG00000085415	-0.431799	0.000302459	0.244822	0.168057
ENSG00000085433	0.43146	0.00662846	0.096786	0.096786
ENSG00000085449	-0.192202	0.138449	0.0288864	0.0288864
ENSG00000085465	-0.207433	0.00126735	0.210205	0.127939
ENSG00000085491	0.193337	0.00485208	0.140232	0.101373
ENSG00000085511	-0.646216	0.00497563	0.103538	0.103538
ENSG00000085514	0.0623193	0.500512	0.00597255	0.00597255
ENSG00000085552	0.104494	0.0120219	0.117188	0.0810677
ENSG00000085563	0.0375483	0.15686	0.0263751	0.0263751
ENSG00000085644	0.0549124	0.741732	0.00142923	0.00142922
ENSG00000085662	0.200725	0.000509599	0.161807	0.157589
ENSG00000085719	-0.14619	0.205355	0.0211071	0.0211071
ENSG00000085721	-0.28535	0.0511181	0.0500465	0.0500465
ENSG00000085733	-0.301061	0.0415622	0.0546254	0.0546253
ENSG00000085741	-0.0568708	0.105239	0.0345321	0.0345321
ENSG00000085760	0.159941	0.394322	0.00954853	0.00954853
ENSG00000085788	-0.0533564	0.643949	0.00281104	0.00281104
ENSG00000085831	0.141802	0.0629077	0.0455076	0.0455076
ENSG00000085832	0.52915	0.000156949	0.271307	0.174689
ENSG00000085840	-0.229564	0.000192276	0.195781	0.17983
ENSG00000085871	0.263146	0.00460155	0.105383	0.105383
ENSG00000085872	-0.234892	0.119692	0.0366263	0.0317944
ENSG00000085978	-0.167444	0.165237	0.0253408	0.0253408
ENSG00000085982	-0.0473932	0.699644	0.00195866	0.00195866
ENSG00000085998	-0.158504	0.0625224	0.0648892	0.0451654
ENSG00000085999	-0.183547	0.000451567	0.185316	0.157863
ENSG00000086015	0.18581	0.00323997	0.164472	0.10966
ENSG00000086061	-0.275967	9.71e-05	0.27259	0.189407
ENSG00000086062	-0.0128111	0.858966	0.000415485	0.000415482
ENSG00000086065	0.273854	0.0104737	0.1075	0.0856904
ENSG00000086102	0.0154517	0.912447	0.000159089	0.000159086
ENSG00000086159	-1.39134	0.00011727	0.294059	0.184084
ENSG00000086189	-0.368622	0.00020523	0.283196	0.16656
ENSG00000086200	-0.485514	2.56e-05	0.302098	0.217149
ENSG00000086205	0.0176495	0.914637	0.000151201	0.000151199
ENSG00000086232	-0.31181	0.00264951	0.209646	0.11287
ENSG00000086289	-0.0879251	0.125313	0.065944	0.0306754
ENSG00000086300	-0.167067	0.0104575	0.168133	0.0824713
ENSG00000086475	-0.284048	0.00437244	0.196967	0.100884
ENSG00000086504	-0.292445	0.0305319	0.0615337	0.0615337
ENSG00000086506	-0.264355	0.000523467	0.16767	0.156946
ENSG00000086544	-0.0775039	0.608034	0.00346157	0.00346157
ENSG00000086548	-0.114439	0.00010592	0.258317	0.190519
ENSG00000086589	-0.171778	0.402105	0.0092386	0.00923859
ENSG00000086598	-0.107619	0.406471	0.00906853	0.00906851
ENSG00000086619	0.356729	0.000675689	0.151109	0.151109
ENSG00000086666	0.485691	1.37e-05	0.295711	0.23613
ENSG00000086696	0.0588082	0.00576772	0.153697	0.0954414
ENSG00000086712	-0.165851	0.0188582	0.130027	0.0698447
ENSG00000086717	-0.63347	0.0293768	0.104966	0.0606609
ENSG00000086730	0.146911	0.11163	0.0333047	0.0333047
ENSG00000086758	-0.284328	0.00104166	0.166312	0.138295
ENSG00000086827	-0.482517	0.0010385	0.140813	0.140813
ENSG00000086848	0.00169626	0.995086	5.02e-07	4.99e-07
ENSG00000086967	0.549671	0.00341957	0.112408	0.112408
ENSG00000086991	-0.239663	0.0323781	0.109211	0.0582984
ENSG00000087008	0.133253	0.149133	0.0410073	0.0272444
ENSG00000087053	0.135058	0.323393	0.0128334	0.0128334
ENSG00000087074	-0.0987394	0.107219	0.0341432	0.0341432
ENSG00000087076	0.298146	0.000755835	0.148423	0.148423
ENSG00000087077	-0.126027	0.00155227	0.204103	0.126728
ENSG00000087085	0.0355371	0.437607	0.0079295	0.00792948
ENSG00000087086	-0.0187562	0.770207	0.00112281	0.00112281
ENSG00000087087	-0.35388	6.84e-05	0.292771	0.19347
ENSG00000087088	-0.179205	0.0646533	0.0449133	0.0449133
ENSG00000087095	0.421594	0.00871645	0.0969662	0.0902835
ENSG00000087111	0.263735	0.000258312	0.256567	0.161737
ENSG00000087116	-0.0912208	0.00325768	0.202895	0.104658
ENSG00000087128	-0.0623253	0.354302	0.0112912	0.0112912
ENSG00000087152	0.246121	0.23874	0.0182665	0.0182665
ENSG00000087157	-0.121136	0.372929	0.0104475	0.0104475
ENSG00000087191	0.102582	0.512476	0.00564562	0.00564562
ENSG00000087206	-0.0236581	0.883826	0.000280965	0.000280962
ENSG00000087237	-0.188633	0.192735	0.022327	0.022327
ENSG00000087245	0.0224409	0.699322	0.00196307	0.00196307
ENSG00000087250	-0.00726005	0.856471	0.000430481	0.000430477
ENSG00000087253	-0.0606073	0.37683	0.0102782	0.0102782
ENSG00000087258	0.113444	0.00625075	0.166279	0.0918592
ENSG00000087263	-0.234697	0.0284049	0.0870732	0.0620225
ENSG00000087266	-0.187035	0.191348	0.0224668	0.0224668
ENSG00000087269	-0.215095	0.00157051	0.161445	0.127989
ENSG00000087274	0.255861	0.000362173	0.242705	0.155055
ENSG00000087299	-0.31582	0.0179518	0.073624	0.073624
ENSG00000087301	0.23901	0.0359045	0.0578913	0.0578913
ENSG00000087302	-0.185582	0.333927	0.0122864	0.0122864
ENSG00000087303	-0.0497549	0.470471	0.00685454	0.00685454
ENSG00000087338	0.0880641	0.595738	0.00370404	0.00370403
ENSG00000087365	-0.207843	0.283699	0.0151248	0.0151248
ENSG00000087448	-0.0854912	0.557952	0.00451718	0.00451718
ENSG00000087460	-0.0924969	0.247569	0.0175947	0.0175947
ENSG00000087470	-0.23619	0.180489	0.0236035	0.0236035
ENSG00000087494	-0.110752	0.562836	0.00440604	0.00440604
ENSG00000087495	-0.204582	0.0459902	0.0523793	0.0523793
ENSG00000087502	-0.447191	0.0159373	0.0763619	0.0763619
ENSG00000087510	-0.121672	0.0849537	0.0390455	0.0390455
ENSG00000087586	-0.168258	4.43e-05	0.234755	0.213524
ENSG00000087589	0.35557	0.0638557	0.0451827	0.0451827
ENSG00000087842	-0.183262	0.0254678	0.0927707	0.0654666
ENSG00000087884	0.135521	0.131386	0.0299511	0.0299511
ENSG00000087903	-0.226843	0.0780162	0.0408635	0.0408635
ENSG00000087995	0.00453715	0.975396	1.25e-05	1.25e-05
ENSG00000088002	-0.0794929	0.00082317	0.234165	0.134772
ENSG00000088035	-0.0787479	0.65744	0.00258776	0.00258776
ENSG00000088038	0.107905	0.449794	0.00751652	0.00751652
ENSG00000088053	0.0322407	0.923988	0.000119793	0.000119791
ENSG00000088179	-0.186203	0.501747	0.00593818	0.00593818
ENSG00000088205	-0.167208	0.0855665	0.04929	0.0386407
ENSG00000088247	-0.293457	0.0001802	0.249929	0.175056
ENSG00000088256	0.106237	0.00565119	0.162906	0.0946478
ENSG00000088280	0.11408	0.00184386	0.180947	0.121143
ENSG00000088298	-0.19911	0.0284289	0.075904	0.0627174
ENSG00000088305	-0.306119	0.000463202	0.222811	0.154934
ENSG00000088320	0.559482	8.5e-05	0.285858	0.192338
ENSG00000088325	-0.138947	1.96e-05	0.254521	0.232238
ENSG00000088340	-0.184379	0.000121449	0.267566	0.183371
ENSG00000088356	-0.166893	0.000995227	0.192635	0.135705
ENSG00000088367	-0.16333	0.0647087	0.0448947	0.0448947
ENSG00000088386	0.0625898	0.0922478	0.0372993	0.0372993
ENSG00000088387	-0.0142696	0.912994	0.000157099	0.000157096
ENSG00000088448	-0.108507	0.0776437	0.0945094	0.0397541
ENSG00000088451	-0.139413	0.0179084	0.117691	0.071269
ENSG00000088538	0.346771	0.0661137	0.0736081	0.0436404
ENSG00000088543	0.380918	0.000287864	0.26849	0.162845
ENSG00000088682	0.513989	8.3e-07	0.42897	0.281003
ENSG00000088726	-1.27886	0.00205132	0.124555	0.124555
ENSG00000088727	-0.253693	0.00315966	0.173487	0.109676
ENSG00000088756	0.621367	0.0024793	0.120044	0.120044
ENSG00000088766	-0.239196	0.000422479	0.210945	0.159255
ENSG00000088808	0.256413	0.0156349	0.0817925	0.0765903
ENSG00000088812	0.0598966	0.485588	0.00639943	0.00639943
ENSG00000088826	-0.129025	1.6e-05	0.3137	0.223261
ENSG00000088827	0.19282	0.000153018	0.261411	0.177131
ENSG00000088832	0.0240921	0.772876	0.00109614	0.00109614
ENSG00000088833	-0.0949619	0.356828	0.0111732	0.0111732
ENSG00000088836	-0.18895	9.37e-06	0.301457	0.24298
ENSG00000088854	0.242382	0.000554912	0.233759	0.143815
ENSG00000088876	-0.247421	0.00120725	0.189201	0.134398
ENSG00000088881	0.149764	0.096671	0.0517281	0.0360032
ENSG00000088882	-0.0505027	0.127862	0.0391325	0.0303596
ENSG00000088888	0.113406	0.132385	0.059697	0.0295674
ENSG00000088899	-0.093772	0.0154851	0.0963851	0.0759068
ENSG00000088926	0.130132	0.63728	0.00292556	0.00292556
ENSG00000088930	-0.157063	0.014769	0.0876439	0.0778732
ENSG00000088970	0.0340467	0.6256	0.00313292	0.00313292
ENSG00000088986	-0.378089	0.0474259	0.0516996	0.0516996
ENSG00000088992	-0.0414561	0.0200269	0.155435	0.0664196
ENSG00000089006	-0.0487774	0.55967	0.00447789	0.00447789
ENSG00000089009	0.111275	0.383315	0.0100022	0.0100022
ENSG00000089012	0.28111	0.00235216	0.179578	0.117345
ENSG00000089022	-0.414067	0.00637076	0.10499	0.0975241
ENSG00000089041	0.50433	0.000129733	0.244708	0.182774
ENSG00000089048	-0.210168	0.00910641	0.0893479	0.0893479
ENSG00000089050	-0.0417038	0.621432	0.00320906	0.00320905
ENSG00000089053	-0.394379	0.00027771	0.200771	0.169191
ENSG00000089057	0.179415	0.0976382	0.0361026	0.0361025
ENSG00000089060	0.229467	0.0155501	0.0769289	0.0769289
ENSG00000089063	-0.0763251	0.384723	0.00994311	0.00994311
ENSG00000089091	-0.305833	0.12335	0.0312431	0.0312431
ENSG00000089094	-0.496888	0.00116482	0.174961	0.134929
ENSG00000089116	-0.504938	0.144564	0.0280126	0.0280126
ENSG00000089123	-0.231902	0.00113875	0.178909	0.136529
ENSG00000089127	-0.0854784	0.0881585	0.038259	0.038259
ENSG00000089154	-0.210372	0.0350713	0.0946543	0.0575272
ENSG00000089157	-0.134077	0.0128414	0.167019	0.0768065
ENSG00000089159	0.344184	0.00852288	0.0908952	0.0908951
ENSG00000089163	0.393581	0.001268	0.171511	0.133382
ENSG00000089177	-0.0738698	0.282757	0.0151841	0.0151841
ENSG00000089195	-0.23573	7e-05	0.264298	0.197806
ENSG00000089199	0.118192	0.000518286	0.232901	0.149104
ENSG00000089220	-0.123758	0.29042	0.0147088	0.0147088
ENSG00000089225	-1.04107	0.0130013	0.128177	0.0798767
ENSG00000089234	-0.211216	0.32363	0.0128208	0.0128208
ENSG00000089248	0.160734	0.197181	0.0218868	0.0218868
ENSG00000089250	0.293584	0.0441232	0.0687323	0.0528615
ENSG00000089280	-0.266791	0.000197681	0.198944	0.177924
ENSG00000089289	-0.161068	0.0541652	0.0788735	0.0482283
ENSG00000089327	-0.103377	0.000331778	0.25941	0.154175
ENSG00000089335	0.201848	0.125455	0.0308959	0.0308959
ENSG00000089351	-0.137074	0.00203455	0.19984	0.116054
ENSG00000089356	0.0677682	0.0652482	0.0468637	0.044642
ENSG00000089472	0.0697929	0.274787	0.015696	0.015696
ENSG00000089486	0.113598	0.0196111	0.109225	0.0700661
ENSG00000089505	0.0241886	0.842477	0.000519683	0.00051968
ENSG00000089558	-0.41533	0.00103373	0.140924	0.140924
ENSG00000089597	-0.0616678	0.585359	0.00391693	0.00391693
ENSG00000089639	0.2474	0.0936285	0.0460902	0.0369924
ENSG00000089682	-0.448961	0.00291493	0.136366	0.115403
ENSG00000089685	-0.147837	0.000212596	0.178993	0.17884
ENSG00000089692	0.190883	0.00657233	0.0977116	0.0969355
ENSG00000089693	-0.525892	3.51e-05	0.240236	0.219957
ENSG00000089723	-0.201884	0.000470228	0.252254	0.149836
ENSG00000089737	-0.00875746	0.962179	2.96e-05	2.96e-05
ENSG00000089775	-0.46551	0.0132139	0.091629	0.0805523
ENSG00000089818	0.406142	0.00802135	0.0923139	0.0923139
ENSG00000089820	-0.0496001	0.257244	0.0168914	0.0168914
ENSG00000089847	0.585035	0.00198736	0.12531	0.12531
ENSG00000089876	0.281289	0.0331382	0.0596898	0.0596898
ENSG00000089902	-0.0860422	0.434909	0.0080233	0.0080233
ENSG00000089916	-0.0441648	0.88482	0.000276146	0.000276143
ENSG00000090006	0.155731	7.81e-05	0.227238	0.200115
ENSG00000090013	-0.00842574	0.938377	7.87e-05	7.86e-05
ENSG00000090020	0.111345	0.0118026	0.114228	0.0812967
ENSG00000090054	0.250278	0.118606	0.0320505	0.0320505
ENSG00000090060	-0.302745	0.111502	0.0333286	0.0333286
ENSG00000090061	0.35885	0.0502298	0.0533239	0.0503915
ENSG00000090097	-0.176714	0.0269523	0.089867	0.0635051
ENSG00000090104	0.0648347	0.17751	0.0239292	0.0239292
ENSG00000090238	0.112437	0.0979465	0.0360363	0.0360363
ENSG00000090263	-0.159193	0.236282	0.0184589	0.0184589
ENSG00000090266	0.295104	0.0142204	0.0789924	0.0789924
ENSG00000090273	-0.27587	0.000757023	0.227602	0.140675
ENSG00000090316	0.472275	0.00325864	0.185347	0.112124
ENSG00000090339	-0.127844	0.0271739	0.110947	0.0623948
ENSG00000090372	0.0943685	0.498569	0.00602689	0.00602688
ENSG00000090376	0.11498	0.331759	0.0123971	0.0123971
ENSG00000090382	-0.030003	0.368103	0.0106604	0.0106604
ENSG00000090402	0.0652288	0.00863689	0.128331	0.0882919
ENSG00000090432	0.263062	0.000445112	0.184209	0.158116
ENSG00000090447	-0.204076	0.000247414	0.185363	0.173573
ENSG00000090470	-0.185384	0.206811	0.020972	0.020972
ENSG00000090487	-0.279996	0.0180128	0.191465	0.0702507
ENSG00000090512	1.01993	0.0309217	0.0779289	0.0611625
ENSG00000090520	-0.301116	0.0110573	0.0848249	0.0848249
ENSG00000090530	0.0675573	0.0475032	0.0530059	0.0516202
ENSG00000090534	0.834303	0.109178	0.0337663	0.0337663
ENSG00000090539	0.0940418	0.565196	0.004353	0.004353
ENSG00000090554	0.580697	4.8e-05	0.318904	0.197323
ENSG00000090565	-0.261502	0.00102763	0.168667	0.139069
ENSG00000090581	0.211693	0.203445	0.021286	0.021286
ENSG00000090612	-0.0851482	0.634554	0.00297318	0.00297318
ENSG00000090615	0.154805	0.247612	0.0175916	0.0175915
ENSG00000090621	-0.112879	0.167805	0.046553	0.0249258
ENSG00000090659	0.126091	0.000214892	0.198237	0.175873
ENSG00000090661	-0.00444516	0.939324	7.62e-05	7.62e-05
ENSG00000090674	0.317176	0.00424546	0.107286	0.107286
ENSG00000090686	-0.128988	0.484239	0.00643909	0.00643909
ENSG00000090776	-0.232431	0.00161069	0.207866	0.128197
ENSG00000090857	0.172213	0.108153	0.113155	0.0351892
ENSG00000090861	-0.175271	0.00501798	0.151931	0.0993155
ENSG00000090863	-0.10909	0.314791	0.0132979	0.0132979
ENSG00000090889	-0.187892	1.25e-05	0.26858	0.242148
ENSG00000090905	0.410402	0.0555952	0.104885	0.0484789
ENSG00000090924	-0.24574	0.0661168	0.0564331	0.044421
ENSG00000090932	-0.23135	0.15106	0.0271286	0.0271286
ENSG00000090971	-0.00466297	0.954041	4.37e-05	4.37e-05
ENSG00000090975	0.322763	0.0192602	0.100845	0.0714823
ENSG00000090989	0.301349	0.0524537	0.0850052	0.0493993
ENSG00000091009	0.217392	0.29451	0.0144616	0.0144616
ENSG00000091039	-0.243755	0.0924641	0.0428536	0.0371789
ENSG00000091073	-0.12251	0.11088	0.093231	0.0325298
ENSG00000091106	0.640704	0.000525779	0.157125	0.157125
ENSG00000091127	-0.17549	8.46e-05	0.24947	0.192446
ENSG00000091129	-0.0988657	0.247315	0.0176136	0.0176136
ENSG00000091136	0.0810867	0.350491	0.0114713	0.0114713
ENSG00000091137	1.99681	3.64e-05	0.221116	0.221116
ENSG00000091138	0.0294205	0.00297584	0.171628	0.110397
ENSG00000091140	0.319026	0.00112896	0.192279	0.134624
ENSG00000091157	0.257191	0.00699724	0.149887	0.090923
ENSG00000091164	0.245136	0.0843366	0.0658023	0.0386544
ENSG00000091181	1.01195	0.00659999	0.16285	0.0925933
ENSG00000091262	0.0715525	0.33461	0.0122517	0.0122517
ENSG00000091317	0.0292609	0.79753	0.000866072	0.000866069
ENSG00000091409	-0.119491	0.0510347	0.0500825	0.0500825
ENSG00000091428	-0.418142	0.00341264	0.171429	0.111519
ENSG00000091436	-0.14849	0.0322026	0.0753615	0.0602035
ENSG00000091482	0.0865978	0.0529872	0.0862006	0.0487471
ENSG00000091483	0.237465	0.0488865	0.0510301	0.05103
ENSG00000091490	-0.0687366	0.491281	0.00623402	0.00623402
ENSG00000091513	0.278298	0.0918429	0.0373922	0.0373922
ENSG00000091527	-0.359154	0.0159553	0.102908	0.0758882
ENSG00000091542	0.156012	0.169276	0.0444514	0.0246328
ENSG00000091583	-0.0144141	0.875066	0.000325297	0.000325295
ENSG00000091592	0.198245	0.0340454	0.0590833	0.0590833
ENSG00000091622	0.12406	0.0165467	0.196526	0.0698335
ENSG00000091640	0.167297	0.0235259	0.135585	0.0652941
ENSG00000091651	-0.178509	9.82e-05	0.249383	0.187946
ENSG00000091656	-0.0229101	0.90109	0.000203265	0.000203262
ENSG00000091732	-0.407515	0.0065408	0.165536	0.0944031
ENSG00000091831	1.36163	0.000916899	0.173706	0.14198
ENSG00000091844	-0.027707	0.962091	2.97e-05	2.97e-05
ENSG00000091879	-0.200835	0.0298277	0.1463	0.0583848
ENSG00000091947	0.120043	0.434152	0.00804976	0.00804976
ENSG00000091972	0.1192	0.089947	0.0378335	0.0378334
ENSG00000091986	0.120237	0.0007249	0.201942	0.143913
ENSG00000092009	0.124669	0.000441086	0.184114	0.158483
ENSG00000092010	-0.202356	0.101054	0.0353809	0.0353809
ENSG00000092020	0.268293	0.00536953	0.162611	0.0979436
ENSG00000092036	0.140332	0.104991	0.0345813	0.0345813
ENSG00000092051	0.462399	0.00233938	0.126902	0.120838
ENSG00000092067	0.151134	0.117843	0.0702399	0.0318099
ENSG00000092068	-0.053761	0.267156	0.016204	0.016204
ENSG00000092094	-0.24741	0.0650045	0.04565	0.0447881
ENSG00000092096	0.1856	0.000460327	0.190514	0.155811
ENSG00000092098	-0.0959694	0.589714	0.00382667	0.00382667
ENSG00000092108	0.143996	0.241344	0.0180653	0.0180652
ENSG00000092140	-0.760267	2.71e-06	0.307664	0.280404
ENSG00000092148	-0.148099	0.23006	0.018957	0.018957
ENSG00000092199	-0.285818	0.0613066	0.069661	0.0456531
ENSG00000092200	0.439129	0.471135	0.00683404	0.00683403
ENSG00000092201	-0.326282	0.00207318	0.124302	0.124302
ENSG00000092203	0.243894	0.0373125	0.0570307	0.0570306
ENSG00000092208	-0.44061	0.00117115	0.137937	0.137937
ENSG00000092295	-0.997298	6.62e-05	0.228033	0.206159
ENSG00000092330	0.285813	0.00390421	0.189028	0.104151
ENSG00000092377	1.10105	0.0174675	0.0742522	0.0742522
ENSG00000092421	0.0808673	0.00208555	0.204648	0.115498
ENSG00000092439	0.21336	0.0995648	0.0809997	0.0351272
ENSG00000092445	-0.229926	5.52e-05	0.272088	0.203265
ENSG00000092470	-0.333919	0.000344957	0.17314	0.166826
ENSG00000092529	0.213965	0.290541	0.0147014	0.0147014
ENSG00000092531	0.267113	0.00744246	0.0940683	0.0940683
ENSG00000092607	-0.743887	0.00127311	0.16547	0.134001
ENSG00000092621	-0.120988	0.00130079	0.227148	0.129292
ENSG00000092758	-0.0852182	0.0241523	0.112327	0.0657599
ENSG00000092820	-0.151462	0.093619	0.0369878	0.0369878
ENSG00000092841	0.184411	0.0133734	0.107877	0.0789826
ENSG00000092847	0.318837	0.0385729	0.096339	0.0555828
ENSG00000092850	0.282803	0.455974	0.0073137	0.0073137
ENSG00000092853	-0.317356	0.000267901	0.179789	0.17269
ENSG00000092871	0.379437	0.0294902	0.062317	0.062317
ENSG00000092929	0.0582387	0.428802	0.00823897	0.00823896
ENSG00000092931	0.18922	0.012005	0.148149	0.0789928
ENSG00000092964	-0.241774	0.00119325	0.230377	0.132553
ENSG00000092969	-0.386285	0.0450223	0.0528503	0.0528503
ENSG00000092978	-0.247424	0.124599	0.0506095	0.030653
ENSG00000093000	-0.214327	0.192693	0.0223313	0.0223313
ENSG00000093009	-0.143747	0.000261019	0.195053	0.171218
ENSG00000093010	-0.128999	0.00751438	0.158815	0.0890138
ENSG00000093072	0.170355	0.00017041	0.244287	0.175229
ENSG00000093134	-0.935502	0.00879417	0.124292	0.0889198
ENSG00000093144	0.0651534	0.284337	0.0219326	0.015044
ENSG00000093167	0.230466	0.000743566	0.202709	0.141633
ENSG00000093183	0.187025	0.227424	0.0191729	0.0191729
ENSG00000093217	-0.244954	0.0662495	0.0443846	0.0443846
ENSG00000094631	-0.0340067	0.796354	0.000876389	0.000876388
ENSG00000094755	-0.0356022	0.604229	0.00353548	0.00353548
ENSG00000094796	-0.18519	0.0833193	0.0493668	0.0394313
ENSG00000094804	-0.148646	0.000564056	0.183948	0.152193
ENSG00000094841	-0.408159	0.00591897	0.0994473	0.0994473
ENSG00000094880	-0.106677	0.659061	0.00256169	0.00256168
ENSG00000094914	-0.415139	0.00029708	0.207868	0.166614
ENSG00000094916	-0.293951	0.00801561	0.0923306	0.0923306
ENSG00000094963	0.36222	0.00171195	0.128867	0.128867
ENSG00000094975	-0.371969	0.0117147	0.174195	0.0789274
ENSG00000095002	-0.253442	0.00237502	0.179231	0.116484
ENSG00000095015	0.204808	0.156711	0.0263941	0.0263941
ENSG00000095059	-0.144776	0.260227	0.0166812	0.0166812
ENSG00000095066	0.0522954	0.701159	0.00193796	0.00193796
ENSG00000095110	0.0667752	0.0036822	0.14251	0.107739
ENSG00000095139	0.413471	0.010383	0.0981774	0.0860905
ENSG00000095203	0.140581	0.000791374	0.177651	0.143196
ENSG00000095209	-0.0305944	0.742404	0.00142153	0.00142153
ENSG00000095261	-0.127945	0.274139	0.0157385	0.0157384
ENSG00000095303	0.111874	7.16e-05	0.241029	0.197796
ENSG00000095319	-0.275115	7.18e-05	0.238235	0.200128
ENSG00000095321	0.076361	0.0439005	0.0534096	0.0534096
ENSG00000095370	0.390233	0.00109332	0.18009	0.138221
ENSG00000095380	0.241887	0.000351301	0.203247	0.161693
ENSG00000095383	0.106862	0.158226	0.0262022	0.0262022
ENSG00000095397	-0.152209	0.0110638	0.115331	0.0834077
ENSG00000095464	1.90237	0.0150725	0.0776484	0.0776484
ENSG00000095485	-0.420866	0.00615176	0.0985399	0.0985399
ENSG00000095539	0.17471	0.00035232	0.248325	0.156307
ENSG00000095564	-0.210912	0.142989	0.0282336	0.0282336
ENSG00000095574	0.457792	0.0172572	0.127745	0.073351
ENSG00000095585	0.236022	0.000121062	0.262349	0.18559
ENSG00000095587	0.355894	0.125897	0.0308238	0.0308238
ENSG00000095596	-0.176594	0.25091	0.0173481	0.0173481
ENSG00000095627	-0.193779	0.0765609	0.0412669	0.0412669
ENSG00000095637	0.121415	0.000896415	0.29117	0.127794
ENSG00000095713	0.218935	0.0291911	0.0625633	0.0625468
ENSG00000095739	-0.109828	0.00356979	0.1826	0.109016
ENSG00000095752	-0.120961	0.00633167	0.17325	0.0932995
ENSG00000095777	0.991592	0.0121613	0.0826145	0.0826145
ENSG00000095787	0.623657	0.000234896	0.18968	0.176181
ENSG00000095794	0.014446	0.910601	0.000165899	0.000165896
ENSG00000095906	-0.320606	0.000568714	0.203838	0.149455
ENSG00000095932	-0.0162129	0.709828	0.00182188	0.00182188
ENSG00000095951	0.138093	0.431148	0.00815556	0.00815555
ENSG00000095970	-0.0551708	0.135337	0.0293479	0.0293479
ENSG00000096060	0.122553	0.0136546	0.134121	0.078652
ENSG00000096063	-0.172394	0.0248857	0.0661623	0.0661623
ENSG00000096070	0.234411	0.000163652	0.285181	0.16674
ENSG00000096080	0.252694	0.126541	0.0307193	0.0307193
ENSG00000096088	-0.166459	0.0297918	0.0708616	0.0619127
ENSG00000096092	-0.153142	0.257492	0.0168739	0.0168738
ENSG00000096093	-0.63708	0.000120805	0.192416	0.192416
ENSG00000096264	0.511288	0.0234026	0.161701	0.0647401
ENSG00000096384	-0.189268	4.68e-05	0.28054	0.201549
ENSG00000096395	-0.340251	0.00417059	0.107707	0.107707
ENSG00000096401	-0.185338	0.433995	0.00805528	0.00805528
ENSG00000096433	-0.274266	0.00330726	0.1132	0.1132
ENSG00000096654	-0.369085	0.0138027	0.0796816	0.0796816
ENSG00000096696	0.0282702	0.697393	0.00198966	0.00198966
ENSG00000096717	0.187496	0.0945364	0.0409397	0.0367341
ENSG00000096746	-0.106682	0.496385	0.00608843	0.00608842
ENSG00000096872	0.146906	0.143357	0.0281821	0.0281816
ENSG00000096968	0.209894	0.0284745	0.0944502	0.0620736
ENSG00000096996	0.230178	0.0411172	0.120359	0.0551063
ENSG00000097007	0.333915	0.000250301	0.246052	0.165587
ENSG00000097021	-0.332354	0.00106017	0.140319	0.140319
ENSG00000097033	0.296998	0.000505221	0.166495	0.157098
ENSG00000097046	-0.231608	0.00141527	0.133411	0.133411
ENSG00000097096	0.161955	0.401697	0.00925461	0.00925459
ENSG00000099139	0.116704	0.00103728	0.204007	0.132318
ENSG00000099194	-0.0715027	0.000850666	0.154662	0.144689
ENSG00000099203	-0.22567	0.0461542	0.113553	0.0505052
ENSG00000099204	0.121277	0.266485	0.0162495	0.0162495
ENSG00000099219	-0.0320494	0.772881	0.00109609	0.00109609
ENSG00000099246	0.394169	0.000683912	0.201367	0.145758
ENSG00000099250	0.402201	4.62e-05	0.215428	0.215428
ENSG00000099251	-0.112439	0.167635	0.0318607	0.0250078
ENSG00000099256	-0.0769787	0.278556	0.0154516	0.0154516
ENSG00000099260	0.306665	0.0124254	0.103881	0.0816317
ENSG00000099282	0.166073	0.179485	0.0237126	0.0237126
ENSG00000099284	-0.00184	0.973016	1.51e-05	1.51e-05
[truncated: 34,988 more rows]
